# Supplementary material for: Characterisation of PALB2 tumours through whole-exome and whole-transcriptomic analyses
Source: NPJ Breast Cancer. 2021 Apr 23;7:46. doi: 10.1038/s41523-021-00254-4 (PMC8065101; doi:10.1038/s41523-021-00254-4)
Supplement: Supplementary file 1 — Supplementary Data 1 [file 41523_2021_254_MOESM1_ESM.xlsx]

## Sheet: PALB2, n=714
Gene_id	logFC	AveExpr	t	P.Value	adj.P.Val	B
TARDBP	7.29631	7.28572	38.6113	4.13328e-156	1.29595e-151	338.502
HNRNPA2B1	9.35494	9.33936	33.0274	1.02741e-130	1.61068e-126	284.141
MT-CO1	14.5339	14.2887	32.8029	1.16533e-129	1.21793e-125	283.759
SF1	7.93474	7.49325	32.2185	6.65976e-127	5.22026e-123	274.547
SFPQ	8.04809	8.04461	31.9885	8.1825e-126	5.13108e-122	272.319
HNRNPK	9.08944	9.16161	31.3695	7.20965e-123	3.76752e-119	266.529
HNRNPM	8.11158	7.68054	31.0442	2.58764e-121	1.15904e-117	262.289
KHDRBS1	7.18972	7.35982	30.9116	1.11674e-120	4.37679e-117	260.353
PTBP1	8.20018	7.88773	30.4586	1.67282e-118	5.82773e-115	256.1
HNRNPU	8.60766	8.77097	30.0292	1.96773e-116	6.16962e-113	251.899
CHD4	8.00711	8.01393	29.8485	1.47046e-115	4.19135e-112	249.532
MT-ND4	14.2038	13.4995	29.5801	2.93679e-114	7.67334e-111	248.769
EWSR1	8.04259	7.5616	29.567	3.39833e-114	8.19624e-111	246.361
WDR33	6.08076	6.09021	29.1292	4.55647e-112	1.02045e-108	240.262
HNRNPL	7.01578	7.1027	28.8674	8.60073e-111	1.79778e-107	238.269
GNB1	8.68796	8.58752	28.6588	8.96539e-110	1.75688e-106	236.967
EEF2	11.8617	10.9141	28.2553	8.45311e-108	1.47244e-104	233.645
TMEM248	7.10263	6.99052	28.4076	1.51744e-108	2.79869e-105	233.198
XRCC5	8.64564	8.55469	28.0987	4.95432e-107	7.76689e-104	230.784
CIAO1	6.08039	6.16308	28.1801	1.97527e-107	3.25961e-104	229.984
RHOA	8.84692	9.10351	27.8703	6.54819e-106	9.77677e-103	228.425
SRSF3	7.91049	7.97386	27.7107	3.98628e-105	5.68117e-102	226.16
SRSF1	7.54472	7.50427	26.9261	2.95116e-101	4.02307e-98	217.291
PCBP1	7.72343	7.37074	26.6926	4.21935e-100	5.51224e-97	214.767
RBMX	7.48379	7.52355	26.6496	6.88793e-100	8.63856e-97	214.241
ARF1	9.42456	9.18668	26.4212	9.32576e-99	1.08296e-95	212.559
HNRNPC	8.76032	8.72411	26.4023	1.15591e-98	1.29437e-95	212.139
RAB7A	7.73479	7.97861	26.4327	8.1714e-99	9.85408e-96	211.957
ILF3	8.12237	7.92668	26.2758	4.90349e-98	5.30152e-95	210.379
TRA2B	7.02813	7.08002	26.2527	6.38386e-98	6.67199e-95	209.522
TMEM127	7.14898	7.06585	26.2031	1.12554e-97	1.1384e-94	209.08
HSPA8	10.5718	10.5881	26.0753	4.85219e-97	4.75423e-94	209.078
ACTG1	11.6026	11.274	25.9654	1.70464e-96	1.61962e-93	208.073
MT-CO3	14.5091	13.3925	25.8887	4.10152e-96	3.78233e-93	207.691
UBE2D3	7.92308	7.9675	25.8064	1.05232e-95	9.42698e-93	205.106
MT-CYB	13.5501	12.4408	25.638	7.23467e-95	5.96937e-92	204.704
UBTF	7.28628	6.9953	25.7639	1.71129e-95	1.49044e-92	204.262
HNRNPA0	7.60621	7.24905	25.6898	4.00036e-95	3.38993e-92	203.608
UBC	9.22907	9.52413	25.5283	2.54341e-94	2.04477e-91	202.561
NCL	8.69959	9.00281	25.4204	8.76861e-94	6.87327e-91	201.149
ACIN1	7.38641	7.30981	25.385	1.31585e-93	9.82311e-91	200.144
ELAVL1	6.56898	6.2586	25.4147	9.36237e-94	7.1597e-91	199.915
HADHA	8.05845	7.80057	25.2541	5.90541e-93	4.30601e-90	198.975
PSAP	11.1582	10.8896	25.1236	2.64299e-92	1.80148e-89	198.502
PTTG1IP	8.81936	8.35237	25.1547	1.84942e-92	1.31788e-89	198.11
ATP5F1A	8.92336	8.68614	25.1357	2.29947e-92	1.60217e-89	197.981
GANAB	8.78092	8.70876	25.0876	3.99395e-92	2.66439e-89	197.402
HDLBP	9.37438	9.34557	24.9856	1.28919e-91	8.4211e-89	196.44
UBA1	9.27412	8.62435	24.7788	1.38751e-90	8.70077e-88	194.015
DDX24	7.2408	7.244	24.8043	1.03566e-90	6.62693e-88	193.573
CS	7.66211	7.43011	24.7078	3.13843e-90	1.85665e-87	192.689
NXF1	6.56383	6.42929	24.7549	1.82589e-90	1.12253e-87	192.646
SRSF7	6.9474	6.86684	24.7255	2.56212e-90	1.54486e-87	192.51
MT-ATP6	13.1431	12.2587	24.5526	1.86888e-89	1.04211e-86	192.386
HNRNPUL1	7.52524	7.85363	24.6213	8.49051e-90	4.92984e-87	191.733
SLC25A3	8.86516	8.31187	24.5515	1.8945e-89	1.04211e-86	191.355
HNRNPDL	7.32023	7.43056	24.5869	1.26071e-89	7.18694e-87	191.225
CNBP	7.75802	8.18235	24.5156	2.86138e-89	1.54682e-86	190.654
NONO	8.3505	8.15879	24.4996	3.43878e-89	1.82745e-86	190.65
VCP	8.88494	8.45913	24.4401	6.8205e-89	3.56416e-86	190.139
EIF4H	8.07656	7.8074	24.4043	1.03009e-88	5.29466e-86	189.406
WDR1	7.89066	8.10766	24.3436	2.07049e-88	1.04707e-85	188.78
DAZAP2	7.89706	8.02531	24.2881	3.92377e-88	1.95279e-85	188.176
DDB1	8.24173	8.17688	24.2733	4.65202e-88	2.27905e-85	188.106
SF3B2	8.30098	7.76843	24.226	8.01606e-88	3.8667e-85	187.526
VAMP3	6.59318	6.54431	24.1991	1.09305e-87	5.19263e-85	186.504
LAPTM4A	8.67936	8.50052	24.0238	8.22355e-87	3.79178e-84	185.422
THRAP3	6.82722	7.12226	24.0592	5.46876e-87	2.55922e-84	185.132
ACTB	11.8186	11.5014	23.8686	4.91398e-86	2.20104e-83	184.439
RNF10	6.71897	7.10405	23.8768	4.47336e-86	2.03272e-83	183.042
NRDC	7.3638	7.25083	23.7673	1.57779e-85	6.87085e-83	182.02
SAFB	6.61716	6.30615	23.7862	1.2691e-85	5.60444e-83	181.841
MAP4	7.92862	7.88401	23.7204	2.70978e-85	1.16387e-82	181.733
ARPC2	8.52003	8.15636	23.687	3.98174e-85	1.68707e-82	181.505
SPTAN1	8.5205	8.22043	23.6624	5.28755e-85	2.21048e-82	181.306
YWHAB	8.48212	8.50609	23.6399	6.84893e-85	2.82554e-82	181.08
HSPA5	9.62289	9.36322	23.612	9.45128e-85	3.84851e-82	181.065
LAMP1	8.86194	8.12281	23.5905	1.21127e-84	4.869e-82	180.556
HNRNPD	7.60506	7.28264	23.538	2.21729e-84	8.69011e-82	179.51
STARD7	6.93428	7.14779	23.5415	2.13027e-84	8.45473e-82	179.34
SEC61A1	8.52971	8.609	23.4865	4.01344e-84	1.55355e-81	179.317
PEA15	8.11277	8.03089	23.4643	5.18406e-84	1.98221e-81	178.909
MT-ND1	13.0583	12.0357	23.3365	2.26305e-83	8.25064e-81	178.556
EIF2AK1	7.9078	7.67173	23.4142	9.23415e-84	3.44676e-81	178.292
ANAPC5	6.66153	6.94026	23.4209	8.54565e-84	3.2282e-81	177.863
ZDHHC5	7.54253	7.01378	23.3777	1.40703e-83	5.19014e-81	177.621
ICMT	7.04497	6.77497	23.3132	2.95968e-83	1.06664e-80	176.752
TMEM50A	6.79645	6.94801	23.3062	3.2076e-83	1.14285e-80	176.661
CALM2	9.50202	9.2872	23.1322	2.38423e-82	8.12556e-80	175.608
CCNI	8.39591	8.41839	23.1402	2.17312e-82	7.48747e-80	175.424
SZRD1	6.74545	6.64511	23.1744	1.46593e-82	5.16436e-80	175.102
MAPKAP1	6.84509	6.41942	23.1563	1.80559e-82	6.29026e-80	174.888
TPM3	8.76281	8.91508	23.0767	4.52044e-82	1.49194e-79	174.862
OS9	7.91465	7.81628	23.1003	3.44223e-82	1.14817e-79	174.726
YY1	6.22398	6.62547	23.1214	2.70016e-82	9.1033e-80	174.31
EIF4G1	8.89776	8.69178	22.8408	6.86182e-81	2.2411e-78	172.165
ATP5F1B	9.01541	9.03131	22.8184	8.88206e-81	2.87101e-78	171.958
TMED10	7.98758	8.34046	22.783	1.33496e-80	4.27106e-78	171.269
MYH9	10.699	10.0389	22.6957	3.65264e-80	1.14525e-77	170.905
MT-CO2	13.8026	12.8743	22.6328	7.54692e-80	2.34283e-77	170.667
HADHB	7.38885	7.21073	22.7089	3.13867e-80	9.94038e-78	170.166
SURF4	8.11903	7.85378	22.6082	1.00155e-79	3.0787e-77	169.267
CAP1	8.64013	8.49783	22.5932	1.19072e-79	3.62463e-77	169.266
SET	8.40433	8.2881	22.5351	2.32673e-79	6.94784e-77	168.571
PAFAH1B1	6.67085	6.71193	22.5592	1.76285e-79	5.31464e-77	168.154
SCAMP2	7.27657	6.84434	22.5305	2.45284e-79	7.25532e-77	168.114
PPP1CC	7.07017	7.19396	22.4596	5.55705e-79	1.62837e-76	167.244
SF3A1	6.86412	6.6603	22.4106	9.76979e-79	2.83631e-76	166.593
FUS	7.89701	7.95317	22.3486	1.99785e-78	5.74684e-76	166.372
RPN1	8.22357	8.36723	22.3258	2.59788e-78	7.27266e-76	166.155
H2AFY	7.72982	7.67613	22.3368	2.28672e-78	6.45926e-76	166.143
IMMT	6.75683	6.77241	22.3462	2.05351e-78	5.85325e-76	165.841
MT-ND2	13.2014	12.1331	22.1945	1.17971e-77	3.16142e-75	165.597
TMBIM6	9.37479	10.1036	22.2094	9.93479e-78	2.73242e-75	165.278
U2AF2	7.40518	7.21651	22.2669	5.1177e-78	1.42e-75	165.202
CSDE1	8.8311	9.18112	22.2029	1.07067e-77	2.91911e-75	165.001
TEX261	6.82143	6.58817	22.1992	1.11701e-77	3.01921e-75	164.145
AP3D1	7.70538	7.0982	22.156	1.83866e-77	4.88554e-75	163.991
HSP90B1	9.01229	9.67516	22.0336	7.52794e-77	1.95067e-74	163.16
GORASP2	7.11468	6.88955	22.0684	5.04193e-77	1.31737e-74	162.801
CTNNA1	8.60506	8.57919	22.0077	1.01414e-76	2.60634e-74	162.714
RTN4	8.59498	8.103	21.9982	1.1326e-76	2.88188e-74	162.535
SUPT7L	5.5983	5.35062	22.0762	4.61064e-77	1.21481e-74	162.132
EIF4G2	9.2328	9.64506	21.9363	2.30834e-76	5.65435e-74	162.107
ZNF207	7.07773	7.15422	21.9976	1.13973e-76	2.88188e-74	162.086
GNAI2	8.38928	8.11359	21.9568	1.82386e-76	4.53853e-74	162.019
PTMA	9.40174	9.54492	21.9119	3.05699e-76	7.373e-74	161.83
HSP90AB1	10.339	10.7368	21.8777	4.53743e-76	1.086e-73	161.683
ESYT1	7.26617	7.13319	21.9546	1.86998e-76	4.61664e-74	161.646
IST1	6.84498	7.06175	21.9646	1.66607e-76	4.17905e-74	161.606
YWHAH	8.13262	7.31421	21.9346	2.35587e-76	5.72605e-74	161.606
BRD2	7.43758	7.83365	21.8617	5.45068e-76	1.2947e-73	160.751
37500	8.53301	8.5964	21.836	7.32765e-76	1.72745e-73	160.713
TLN1	8.49092	8.20661	21.7704	1.55946e-75	3.62188e-73	159.952
CRTAP	7.68626	7.32034	21.7913	1.2262e-75	2.86912e-73	159.933
TXLNA	6.60374	6.45836	21.7694	1.57849e-75	3.63912e-73	159.269
CELF1	6.72426	6.61412	21.7622	1.71537e-75	3.92582e-73	159.269
TSN	6.4649	6.45618	21.7395	2.22691e-75	5.0596e-73	158.929
ARHGAP1	7.50478	7.07287	21.7003	3.49787e-75	7.83372e-73	158.834
MAPRE1	7.21903	7.25472	21.7051	3.30868e-75	7.46333e-73	158.822
KPNB1	7.56105	7.67316	21.6873	4.06149e-75	9.03148e-73	158.799
KHSRP	7.41389	6.98423	21.679	4.46586e-75	9.86074e-73	158.552
RELA	6.79932	6.30498	21.6523	6.07942e-75	1.33297e-72	158.011
SNRNP200	7.88832	8.08835	21.5831	1.34789e-74	2.87494e-72	157.737
RAC1	8.342	8.2647	21.5585	1.78843e-74	3.78882e-72	157.575
TFE3	6.26749	5.75374	21.6252	8.29606e-75	1.80635e-72	157.432
DLST	6.44013	6.34797	21.6073	1.01937e-74	2.18913e-72	157.366
SNX12	5.96588	5.92349	21.6175	9.07029e-75	1.96131e-72	157.301
SUPT16H	7.29053	7.25866	21.5081	3.19435e-74	6.72186e-72	156.663
TMED2	8.09101	8.3685	21.448	6.37608e-74	1.32395e-71	156.27
ENSG00000266658	10.8596	10.1979	21.3772	1.44008e-73	2.89438e-71	156.014
SPG21	6.78098	6.71174	21.4498	6.24438e-74	1.30524e-71	155.82
CALM1	8.08995	8.35904	21.3918	1.21727e-73	2.49454e-71	155.595
KDELR1	7.69155	7.46997	21.3829	1.34811e-73	2.727e-71	155.397
OAZ2	6.62332	6.41866	21.4136	9.47369e-74	1.9542e-71	155.349
SRSF2	7.06585	6.82801	21.3885	1.26479e-73	2.57507e-71	155.189
EIF5	7.25819	7.56219	21.3416	2.16841e-73	4.30306e-71	154.807
SLC35A4	6.73002	6.39061	21.3624	1.70605e-73	3.40709e-71	154.774
COPG1	7.80455	7.95974	21.2834	4.23169e-73	8.34467e-71	154.338
YWHAE	8.55451	8.63555	21.241	6.89581e-73	1.33464e-70	154.085
ATG13	6.6111	6.49023	21.2786	4.4719e-73	8.76325e-71	153.832
SELENOF	7.49369	7.21395	21.2498	6.23251e-73	1.21375e-70	153.811
C1orf43	8.33358	8.21031	21.1775	1.42981e-72	2.70629e-70	153.314
CDC42	7.75396	8.15434	21.1773	1.43281e-72	2.70629e-70	153.178
C6orf106	6.85763	6.96096	21.1929	1.19843e-72	2.29119e-70	152.966
XRCC6	8.7529	8.43826	21.1359	2.30803e-72	4.183e-70	152.903
TOR1A	5.9766	5.57396	21.2172	9.0574e-73	1.74224e-70	152.805
SAR1A	6.67083	6.88835	21.1643	1.66416e-72	3.10584e-70	152.639
SRSF6	7.297	7.43597	21.1425	2.13742e-72	3.94216e-70	152.627
RER1	7.23752	6.97563	21.1273	2.54726e-72	4.56382e-70	152.389
RAB35	6.07825	5.89766	21.1766	1.4444e-72	2.71184e-70	152.37
DCTN1	7.22004	7.11927	21.1241	2.64273e-72	4.70797e-70	152.364
ADH5	6.61418	6.56859	21.1419	2.15422e-72	3.94991e-70	152.287
RPL3	11.0627	10.7645	21.0326	7.55482e-72	1.32332e-69	152.231
MESD	6.13578	6.01464	21.1476	2.01765e-72	3.74329e-70	152.178
MMS19	5.96547	5.90131	21.1399	2.20206e-72	4.01415e-70	152.032
EIF4EBP2	7.04829	7.28271	21.0947	3.70295e-72	6.5226e-70	151.993
RPL15	9.97588	9.64058	21.0159	9.16025e-72	1.5868e-69	151.832
NCOA5	5.94665	5.81661	21.12	2.76875e-72	4.9046e-70	151.785
ERCC3	5.76455	5.6219	21.1308	2.44511e-72	4.40598e-70	151.782
ADD1	7.13164	7.40658	20.9982	1.12218e-71	1.92266e-69	150.959
POLDIP3	7.00128	6.61922	21.0075	1.00865e-71	1.73765e-69	150.903
TOX4	6.28038	6.326	21.0208	8.65839e-72	1.5082e-69	150.856
GDI2	8.25794	8.42567	20.9254	2.58736e-71	4.38508e-69	150.44
RAB1A	7.48581	7.37057	20.9205	2.73723e-71	4.58947e-69	150.113
FBXO7	6.85684	6.6619	20.9327	2.38121e-71	4.05764e-69	150.028
AP2M1	8.71826	8.34782	20.8773	4.49422e-71	7.45565e-69	149.973
DDX23	6.57081	6.87042	20.9219	2.69371e-71	4.54078e-69	149.881
METAP2	6.73987	6.31472	20.9129	2.987e-71	4.98161e-69	149.745
APH1A	7.99606	7.97191	20.8461	6.43038e-71	1.05559e-68	149.503
USP7	6.89531	7.06848	20.8762	4.55558e-71	7.51766e-69	149.497
TPM4	9.577	9.29545	20.7649	1.63349e-70	2.6537e-68	148.899
PSMD1	6.72204	7.03017	20.7953	1.15243e-70	1.88194e-68	148.536
HNRNPH1	7.88352	7.88031	20.7222	2.66425e-70	4.21894e-68	148.02
HNRNPA3	8.02905	8.03587	20.7088	3.10999e-70	4.90003e-68	147.931
FKBP15	6.07927	6.08788	20.7507	1.92291e-70	3.10778e-68	147.699
YTHDF2	5.9701	6.40063	20.7248	2.58773e-70	4.11856e-68	147.47
RBM14	6.04526	5.67766	20.7309	2.41207e-70	3.85858e-68	147.413
NMT1	6.98252	6.67922	20.6871	3.98858e-70	6.22178e-68	147.338
ETF1	6.81835	6.96689	20.6726	4.70591e-70	7.26843e-68	147.186
PPP1R8	5.24877	5.4848	20.736	2.27547e-70	3.65872e-68	147.175
UBE2D2	6.39694	6.41312	20.6872	3.98197e-70	6.22178e-68	147.16
CAPZB	7.62628	7.83408	20.6457	6.40656e-70	9.84663e-68	147.153
C9orf78	5.83847	5.67966	20.6828	4.18663e-70	6.4984e-68	146.817
PTGES3	8.15106	8.22933	20.5916	1.19123e-69	1.82195e-67	146.675
PRPF8	7.94241	8.08457	20.5662	1.59478e-69	2.42731e-67	146.324
SARS	7.63957	7.08629	20.5626	1.66108e-69	2.51601e-67	146.145
PCBP2	7.4618	7.579	20.5474	1.97861e-69	2.98257e-67	146.023
SLC39A1	7.68375	7.38817	20.5218	2.65177e-69	3.94046e-67	145.727
LRRC41	6.97517	6.6326	20.5432	2.07555e-69	3.11372e-67	145.716
CTNNB1	8.5965	8.45396	20.4709	4.75295e-69	6.99643e-67	145.383
EXOSC10	5.68884	6.0827	20.5311	2.3833e-69	3.55838e-67	145.243
TPT1	10.6063	10.545	20.403	1.03392e-68	1.47353e-66	145.039
CHTOP	6.35534	6.61237	20.4874	3.93451e-69	5.81899e-67	144.983
PPP2CA	6.96492	6.99049	20.4495	6.07315e-69	8.85662e-67	144.733
DDX17	8.58109	8.90905	20.4058	1.00202e-68	1.43458e-66	144.727
SEC11A	6.93529	6.72558	20.4532	5.82048e-69	8.52782e-67	144.719
CSNK1D	7.46436	7.03968	20.4064	9.94687e-69	1.43062e-66	144.352
CALR	9.48408	9.52936	20.3583	1.72474e-68	2.41418e-66	144.347
CPSF7	6.4414	6.26605	20.4298	7.61309e-69	1.1051e-66	144.236
CCT7	8.3505	7.91876	20.368	1.54404e-68	2.18071e-66	144.184
BFAR	5.97188	6.02242	20.4112	9.41233e-69	1.35997e-66	143.928
SRRT	7.18371	6.59299	20.3765	1.40071e-68	1.98723e-66	143.898
EIF5B	6.95994	7.01499	20.364	1.61658e-68	2.27293e-66	143.778
BAG6	7.35879	7.52892	20.3246	2.53842e-68	3.52167e-66	143.473
SNX17	6.97399	6.77505	20.3336	2.28821e-68	3.18865e-66	143.4
MCL1	8.07742	8.52591	20.287	3.9017e-68	5.38916e-66	143.279
EIF1	8.84658	8.66368	20.2634	5.11404e-68	7.00199e-66	143.14
CFL1	10.1431	9.59549	20.241	6.60721e-68	8.8911e-66	143.11
NACA	8.90586	9.16524	20.2412	6.59279e-68	8.8911e-66	142.959
RAF1	6.64841	6.51499	20.2862	3.94023e-68	5.4185e-66	142.738
TMEM214	7.20622	6.80985	20.2489	6.03486e-68	8.19121e-66	142.477
CCT4	7.53579	7.46444	20.2299	7.49822e-68	1.00042e-65	142.442
SND1	7.58777	7.86703	20.221	8.30565e-68	1.0988e-65	142.383
DDOST	7.66117	7.75169	20.214	8.99626e-68	1.18516e-65	142.302
GNAS	10.1816	10.1039	20.1623	1.62526e-67	2.11446e-65	142.243
PRKACA	6.79905	6.42436	20.2311	7.40201e-68	9.91806e-66	142.181
XPO6	6.68259	6.7411	20.2235	8.07176e-68	1.07238e-65	142.148
QRICH1	5.80185	6.09177	20.252	5.82346e-68	7.93864e-66	142.113
RETREG2	7.16027	6.81522	20.1916	1.16257e-67	1.52516e-65	141.868
EIF3D	7.82699	7.55465	20.1666	1.54737e-67	2.02151e-65	141.807
EIF3L	8.48959	8.28046	20.1121	2.88644e-67	3.70908e-65	141.359
METTL9	6.35363	6.70165	20.1584	1.69928e-67	2.20162e-65	141.324
NRBP1	7.28958	7.21417	20.128	2.40663e-67	3.10524e-65	141.221
HNRNPF	8.14977	8.10975	20.1034	3.18493e-67	4.07593e-65	141.205
CTDSP1	7.14573	6.76329	20.0913	3.65765e-67	4.66187e-65	140.724
TUBB	9.68547	9.67651	20.0149	8.76246e-67	1.06902e-64	140.509
WTAP	6.52159	6.12417	20.0846	3.95026e-67	5.01443e-65	140.438
WIPI2	6.55625	6.30679	20.0751	4.4055e-67	5.54739e-65	140.357
RAB14	7.24634	7.08899	20.0452	6.19811e-67	7.68124e-65	140.282
CIZ1	6.83849	6.20491	20.0628	5.06676e-67	6.32922e-65	140.274
DPF2	6.34886	5.69919	20.079	4.21241e-67	5.32564e-65	140.271
SAFB2	5.82404	5.39646	20.0703	4.65003e-67	5.83188e-65	139.983
APEX1	7.5294	7.26856	20.0031	1.00257e-66	1.21369e-64	139.892
ENSG00000179837	6.41054	6.24834	20.0355	6.92093e-67	8.54326e-65	139.888
ATP5PB	7.38902	7.08646	20.007	9.58974e-67	1.16541e-64	139.885
STAMBP	5.66691	5.66035	20.0467	6.08945e-67	7.57653e-65	139.717
ANKLE2	6.06181	6.14561	20.0323	7.17803e-67	8.82588e-65	139.634
ATXN10	7.25231	6.79544	19.9805	1.29754e-66	1.56473e-64	139.534
RBM39	7.40485	7.81703	19.9612	1.61807e-66	1.94379e-64	139.457
C10orf76	5.2691	5.07678	20.0196	8.30374e-67	1.01701e-64	139.218
RACK1	10.3144	10.0995	19.8829	3.95632e-66	4.7166e-64	139.162
NAP1L1	8.10705	8.22431	19.8753	4.31329e-66	5.12269e-64	138.659
SERBP1	8.23656	8.05958	19.8172	8.37549e-66	9.79869e-64	137.996
TPP1	7.50437	7.40953	19.8281	7.39037e-66	8.67857e-64	137.923
CALM3	7.89729	7.62927	19.8029	9.85141e-66	1.144e-63	137.756
PARP1	8.03156	7.88829	19.792	1.11583e-65	1.28624e-63	137.709
LRP10	8.32888	7.83719	19.7864	1.1897e-65	1.36138e-63	137.654
NUP62	6.55459	6.06064	19.8292	7.30352e-66	8.60882e-64	137.561
ADPGK	6.03949	5.84263	19.8368	6.69686e-66	7.92352e-64	137.534
PKNOX1	4.67099	4.45828	19.8928	3.53178e-66	4.22655e-64	137.482
HNRNPH3	6.37344	6.49732	19.8129	8.79329e-66	1.02493e-63	137.412
GHITM	7.54984	7.49143	19.7746	1.36141e-65	1.54658e-63	137.359
PPP2R1A	8.21142	8.05627	19.7577	1.65092e-65	1.86198e-63	137.358
ACTR1A	7.12029	6.94935	19.7842	1.21965e-65	1.39058e-63	137.34
PTPA	8.50153	7.72947	19.7546	1.71036e-65	1.92211e-63	137.31
MRPL49	7.00342	6.24595	19.7889	1.15628e-65	1.32798e-63	137.29
RPS4X	10.7116	10.6318	19.7052	3.00114e-65	3.29013e-63	137.231
MDH1	7.41824	7.06774	19.7687	1.45612e-65	1.6482e-63	137.198
HSPA9	8.13943	8.20972	19.7379	2.06692e-65	2.30627e-63	137.122
GTF3C2	6.02105	5.88438	19.796	1.06577e-65	1.23307e-63	137.072
MTCH1	7.29896	7.31595	19.7381	2.0632e-65	2.30627e-63	136.851
ANXA5	8.346	8.29148	19.7069	2.94326e-65	3.238e-63	136.767
DDX1	6.88333	6.81514	19.7358	2.1172e-65	2.35399e-63	136.744
TNFRSF1A	7.56247	6.76889	19.7211	2.50529e-65	2.77565e-63	136.649
ATP6AP2	7.4849	7.5455	19.7075	2.92605e-65	3.2304e-63	136.608
UBAP2L	7.27388	7.44427	19.7011	3.14646e-65	3.43743e-63	136.526
KDM5C	7.37114	7.123	19.6989	3.22611e-65	3.5122e-63	136.45
SSR3	7.73883	7.65727	19.6873	3.68038e-65	3.99289e-63	136.423
C6orf89	6.30039	6.74836	19.686	3.73647e-65	4.03977e-63	136.065
CAPN1	8.2809	7.58631	19.6317	6.93446e-65	7.44599e-63	135.888
PPP2R5C	6.37131	6.81958	19.6659	4.69794e-65	5.06182e-63	135.783
ATP1A1	9.15279	8.9364	19.5849	1.18288e-64	1.24457e-62	135.585
SRSF9	6.95989	6.96922	19.6183	8.086e-65	8.59419e-63	135.438
SH3GLB1	6.47244	6.67882	19.6124	8.64752e-65	9.15995e-63	135.244
HSP90AA1	10.2731	10.4474	19.5335	2.12295e-64	2.18957e-62	135.218
SRSF4	5.91796	6.15679	19.628	7.2332e-65	7.74026e-63	135.188
TINF2	5.9617	5.82965	19.6228	7.67771e-65	8.18799e-63	135.14
GRSF1	6.81045	6.8371	19.585	1.18124e-64	1.24457e-62	135.046
MATR3	7.99808	8.24031	19.5487	1.78613e-64	1.86675e-62	135.001
TM9SF4	6.53294	6.66369	19.5706	1.39073e-64	1.45836e-62	134.82
NAP1L4	6.58178	7.06025	19.5396	1.97963e-64	2.05527e-62	134.55
UBE2Q1	6.70636	6.66377	19.5358	2.06758e-64	2.1395e-62	134.48
MMADHC	6.57413	6.45872	19.5422	1.92243e-64	2.00252e-62	134.451
IRF2BP2	7.47207	7.28583	19.5154	2.60818e-64	2.68121e-62	134.448
ENSG00000068793	7.25721	7.26423	19.5084	2.82519e-64	2.88537e-62	134.326
PRRC2A	7.96738	8.11848	19.4904	3.46845e-64	3.53084e-62	134.321
RPN2	8.79841	8.87303	19.4673	4.50739e-64	4.55886e-62	134.227
LARS	6.68776	6.88494	19.5091	2.80085e-64	2.86986e-62	134.181
PLEKHB2	7.3104	6.96341	19.4655	4.60128e-64	4.62399e-62	133.834
CLIC1	8.11992	8.27994	19.4428	5.95591e-64	5.92831e-62	133.832
PACS1	7.27088	6.50017	19.4657	4.59197e-64	4.62399e-62	133.764
HK1	7.45907	7.33735	19.4346	6.54268e-64	6.47127e-62	133.566
NUP214	6.0629	6.0961	19.4689	4.42761e-64	4.49267e-62	133.511
QARS	7.4315	7.4432	19.4145	8.22301e-64	8.08226e-62	133.356
RIC8A	6.4412	6.63001	19.4354	6.48224e-64	6.43178e-62	133.316
TCTN3	5.84876	5.92988	19.4559	5.13243e-64	5.14129e-62	133.296
DVL3	6.73923	6.68522	19.4276	7.08475e-64	6.98539e-62	133.243
TRIM27	5.97105	6.33722	19.4429	5.94878e-64	5.92831e-62	133.216
TOMM20	8.27263	8.09025	19.366	1.42674e-63	1.38925e-61	133.014
H2AFV	6.82559	6.96508	19.3806	1.20917e-63	1.18476e-61	132.796
H3F3B	9.50207	9.14885	19.3167	2.49948e-63	2.41134e-61	132.661
AES	8.50305	7.86097	19.3284	2.18777e-63	2.1237e-61	132.581
RPL4	10.365	10.2172	19.2902	3.37574e-63	3.23679e-61	132.543
MARK3	5.59009	5.82018	19.3696	1.36961e-63	1.33778e-61	132.206
SEC31A	7.90392	7.87202	19.2975	3.10951e-63	2.99066e-61	132.142
GORASP1	6.01617	5.7062	19.3222	2.34672e-63	2.27096e-61	131.791
PDIA3	8.91448	9.06957	19.2177	7.69523e-63	7.18084e-61	131.504
ASNSD1	6.27633	5.54307	19.2793	3.82369e-63	3.65512e-61	131.264
MKRN1	6.35115	7.01901	19.2462	5.56497e-63	5.27142e-61	131.228
GNPDA1	6.18484	5.73575	19.2639	4.55131e-63	4.33744e-61	131.212
C4orf3	7.10863	6.91177	19.2326	6.49792e-63	6.11819e-61	131.171
TMEM109	7.3769	6.88283	19.2306	6.64489e-63	6.23784e-61	131.17
RTCB	7.03604	6.64478	19.2211	7.40425e-63	6.92993e-61	131.032
RBM22	5.6747	5.80665	19.2467	5.53418e-63	5.25814e-61	130.926
CLPTM1	7.38397	6.95898	19.1965	9.79098e-63	9.05565e-61	130.868
UBAP1	6.03064	5.83791	19.2331	6.46081e-63	6.10157e-61	130.856
OXA1L	7.24165	6.79543	19.198	9.62608e-63	8.92947e-61	130.82
PKM	10.2715	9.78861	19.1345	1.97752e-62	1.792e-60	130.756
ACTN4	8.58391	8.70989	19.1544	1.57755e-62	1.44628e-60	130.685
CNOT9	6.00267	5.74081	19.2156	7.8754e-63	7.32716e-61	130.576
MYL12B	8.68412	8.59952	19.1404	1.84959e-62	1.68093e-60	130.571
SSRP1	7.7097	7.09513	19.1606	1.47133e-62	1.35285e-60	130.485
MYL12A	8.35723	8.13584	19.1289	2.10846e-62	1.89423e-60	130.355
DCTN2	6.51349	6.75604	19.164	1.41444e-62	1.30436e-60	130.301
LSM14A	7.0181	6.93666	19.1421	1.81362e-62	1.65303e-60	130.212
GOLGA3	6.55366	6.76833	19.13	2.08234e-62	1.88155e-60	129.907
PLRG1	5.76798	5.62574	19.1503	1.6526e-62	1.51066e-60	129.815
SRPRA	7.38578	7.28879	19.0974	3.01287e-62	2.69133e-60	129.774
HARS	5.99255	5.62431	19.129	2.10517e-62	1.89423e-60	129.668
PSMD2	8.02267	7.89334	19.0679	4.20986e-62	3.71588e-60	129.63
SRP14	7.78031	7.6992	19.0677	4.21909e-62	3.71588e-60	129.579
PITPNA	6.23454	6.23218	19.0997	2.93359e-62	2.62799e-60	129.465
UBE2R2	6.54308	6.36218	19.0826	3.56248e-62	3.16425e-60	129.388
ATXN7L3	6.46642	5.99127	19.0836	3.52256e-62	3.13768e-60	129.316
AAMP	7.16933	6.81786	19.0521	5.0373e-62	4.42407e-60	129.212
MICU1	5.94229	5.95114	19.0744	3.91168e-62	3.4646e-60	129.122
PI4KB	6.51278	6.65117	19.051	5.10045e-62	4.46702e-60	129.089
ARF3	7.17898	7.83073	19.0148	7.68404e-62	6.71101e-60	128.92
STT3A	7.22596	7.35261	19.009	8.20909e-62	7.12985e-60	128.796
CLSTN1	8.10508	7.78823	18.979	1.15298e-61	9.98631e-60	128.639
CHMP3	6.22423	6.37393	19.0141	7.74376e-62	6.74438e-60	128.53
CCT3	8.69362	8.61162	18.9283	2.0473e-61	1.74908e-59	128.249
PRPF19	7.68079	7.18633	18.9411	1.76999e-61	1.51629e-59	128.117
IFNGR2	6.91372	6.53825	18.9587	1.45003e-61	1.24902e-59	128.083
PPP6C	6.43297	6.26207	18.9677	1.31093e-61	1.13231e-59	128.078
SRRM2	8.5171	8.86531	18.9131	2.43167e-61	2.05505e-59	128.056
RPL5	9.59617	9.42175	18.8939	3.02243e-61	2.54745e-59	127.997
MT-RNR2	13.5567	13.1988	18.8528	4.80893e-61	3.98887e-59	127.926
UBE2G2	6.67022	6.16258	18.9432	1.72882e-61	1.48508e-59	127.837
UQCRC2	6.93037	7.29931	18.9149	2.38222e-61	2.01871e-59	127.74
HMGB1	7.94207	7.8798	18.8821	3.45387e-61	2.90329e-59	127.543
MRFAP1	7.7644	8.09814	18.8768	3.66593e-61	3.06511e-59	127.516
PSEN1	6.18119	6.49997	18.9175	2.31387e-61	1.9661e-59	127.492
CANX	9.1119	9.61524	18.8409	5.5063e-61	4.54328e-59	127.359
CTNND1	8.49382	8.40037	18.8446	5.2799e-61	4.36797e-59	127.215
EIF2B1	5.39584	5.57163	18.9185	2.28646e-61	1.94809e-59	127.136
PCYT1A	5.87029	6.07553	18.8771	3.65386e-61	3.06319e-59	126.904
RANBP3	6.21818	5.8221	18.8687	4.0197e-61	3.35196e-59	126.876
ANP32A	6.97695	7.02283	18.8229	6.74813e-61	5.5533e-59	126.704
P4HB	10.2391	9.5083	18.7704	1.22139e-60	9.86999e-59	126.65
AP2A1	7.11185	6.57365	18.8198	6.98743e-61	5.73518e-59	126.618
SHC1	7.39328	6.80754	18.8101	7.80111e-61	6.36968e-59	126.606
TIAL1	5.49338	5.80841	18.8575	4.56159e-61	3.79374e-59	126.602
RNF40	7.02869	6.95922	18.8	8.74569e-61	7.10395e-59	126.466
PSMC2	6.69931	6.66389	18.8082	7.96294e-61	6.48493e-59	126.358
NAGA	6.3546	5.96702	18.8156	7.32659e-61	5.99786e-59	126.318
YWHAQ	8.42842	8.2647	18.7443	1.63975e-60	1.31828e-58	126.083
MTATP6P1	10.3342	9.38683	18.7067	2.50994e-60	1.99737e-58	125.958
MGEA5	6.96323	7.25329	18.7417	1.68925e-60	1.3546e-58	125.819
TRPC4AP	6.73826	6.83017	18.7451	1.62668e-60	1.31113e-58	125.744
CHMP4B	7.5524	7.31077	18.7245	2.05094e-60	1.63626e-58	125.719
ARPC5	7.67569	7.53829	18.7032	2.61102e-60	2.07255e-58	125.466
DGCR8	5.17337	4.92798	18.7817	1.07542e-60	8.71284e-59	125.465
NFYC	5.85967	5.56204	18.7392	1.73744e-60	1.38968e-58	125.317
VAPA	7.16659	7.22992	18.6955	2.84638e-60	2.24799e-58	125.313
40057	8.61892	8.16852	18.6548	4.50917e-60	3.54337e-58	125.122
DYNLL1	8.05572	7.83898	18.6496	4.78278e-60	3.74898e-58	124.996
HEXB	6.87178	6.9483	18.6642	4.05389e-60	3.19361e-58	124.875
VTI1B	5.62286	5.94677	18.6957	2.83969e-60	2.24799e-58	124.838
TMEM59	8.51561	8.26417	18.6207	6.62732e-60	5.15616e-58	124.762
ADAR	8.50729	8.83834	18.5878	9.60598e-60	7.38201e-58	124.46
DNAJA1	8.07774	7.87206	18.5934	9.01671e-60	6.94619e-58	124.375
FAM32A	6.6456	6.24799	18.6177	6.85442e-60	5.31964e-58	124.248
MTCH2	6.99934	6.71224	18.5978	8.57587e-60	6.63921e-58	124.155
SMARCD1	5.37683	5.79907	18.6297	5.98796e-60	4.67031e-58	124.028
AKAP8	4.98553	5.03516	18.649	4.81446e-60	3.76441e-58	124.025
MTA2	6.87571	6.59506	18.5836	1.0066e-59	7.71659e-58	123.939
PPP1R11	5.93675	6.31138	18.5954	8.8102e-60	6.80382e-58	123.871
BAZ1B	6.94285	6.81966	18.5663	1.22362e-59	9.33467e-58	123.773
COX7A2L	6.78793	6.62964	18.5674	1.20936e-59	9.24832e-58	123.772
HCFC1	6.75538	6.58693	18.5603	1.30914e-59	9.96282e-58	123.675
EFTUD2	7.0577	6.63549	18.5458	1.54246e-59	1.16817e-57	123.584
CUL3	6.00471	6.41833	18.547	1.52241e-59	1.15578e-57	123.396
DYNC1H1	8.30221	8.52685	18.4919	2.8321e-59	2.12434e-57	123.318
ANXA11	7.38506	7.28677	18.498	2.64507e-59	1.98881e-57	123.212
ACTR3	7.93557	7.7456	18.4906	2.87262e-59	2.1496e-57	123.172
ADIPOR1	7.42681	7.47167	18.4854	3.04559e-59	2.2736e-57	123.06
CNPPD1	6.80439	6.20578	18.4992	2.6078e-59	1.96551e-57	122.965
RBM12	6.05704	6.2864	18.5067	2.39796e-59	1.8117e-57	122.917
MFN2	6.79233	6.66781	18.4818	3.17341e-59	2.3634e-57	122.863
RBM23	6.24179	6.20669	18.4733	3.49115e-59	2.59388e-57	122.582
STAU1	7.11657	7.2505	18.4301	5.6804e-59	4.20055e-57	122.386
WDR82	6.51127	6.78815	18.4343	5.42113e-59	4.0183e-57	122.26
FAM129B	8.5569	7.61525	18.386	9.33275e-59	6.80509e-57	122.102
HMGN1	7.89422	7.86704	18.3852	9.42129e-59	6.85371e-57	122.074
DHX9	7.67947	7.80089	18.3889	9.03354e-59	6.60228e-57	122.052
UNC45A	6.74375	6.3232	18.4063	7.42527e-59	5.46507e-57	121.963
COPA	8.32429	8.38799	18.3568	1.296e-58	9.34135e-57	121.845
OTUD5	6.10527	5.88139	18.4078	7.3012e-59	5.38639e-57	121.794
UBB	8.11091	7.94046	18.3518	1.37193e-58	9.84336e-57	121.747
RPA1	6.33493	6.34286	18.3832	9.63377e-59	6.99207e-57	121.615
MT-ND5	11.4085	11.3833	18.2977	2.51941e-58	1.77115e-56	121.564
DIAPH1	6.82793	6.90528	18.3552	1.32032e-58	9.49477e-57	121.456
MPV17	5.74339	5.50879	18.3892	9.00101e-59	6.59387e-57	121.443
ZDHHC3	5.96639	6.10656	18.3727	1.08472e-58	7.83651e-57	121.392
UNC50	5.20212	5.07238	18.397	8.24601e-59	6.05493e-57	121.355
PRPF38A	5.80019	5.54682	18.3816	9.80647e-59	7.10097e-57	121.353
GPBP1L1	6.83138	6.74327	18.3445	1.48951e-58	1.06626e-56	121.336
UBE2I	6.56588	6.54168	18.3428	1.51704e-58	1.08349e-56	121.262
PABPC1	10.673	10.2742	18.2726	3.34164e-58	2.33349e-56	121.216
ARF4	7.70285	7.87916	18.3058	2.30011e-58	1.62794e-56	121.139
WAC	7.11048	7.28288	18.3051	2.31915e-58	1.63772e-56	120.991
RTN3	8.07092	7.69597	18.2868	2.84851e-58	1.99804e-56	120.969
SMG7	6.5271	6.71994	18.3099	2.19705e-58	1.56205e-56	120.904
TM9SF2	8.17757	8.15923	18.2625	3.74632e-58	2.60448e-56	120.759
KDELR2	8.14616	8.12047	18.2607	3.8202e-58	2.64997e-56	120.722
ATF4	8.74614	8.18531	18.2533	4.15063e-58	2.86649e-56	120.704
MAEA	5.56553	5.8018	18.3136	2.10705e-58	1.50146e-56	120.648
PPP5C	6.16144	5.58338	18.301	2.4299e-58	1.71207e-56	120.6
SART3	5.30386	5.56209	18.3087	2.22686e-58	1.57966e-56	120.472
CDC42SE1	7.09187	7.18283	18.2495	4.33169e-58	2.97842e-56	120.371
USP4	5.59035	5.90676	18.2839	2.94363e-58	2.06015e-56	120.338
TXNDC12	6.31282	6.20339	18.2654	3.62542e-58	2.52603e-56	120.299
UGGT1	6.64383	6.73392	18.2513	4.24699e-58	2.9266e-56	120.29
PTPRA	6.19358	6.58294	18.2556	4.0461e-58	2.80047e-56	120.261
RBM3	7.38343	7.78209	18.2199	6.04249e-58	4.11862e-56	120.151
ZBED1	6.49386	5.98191	18.2315	5.30608e-58	3.64041e-56	119.954
UBAC2	6.61567	6.17333	18.2261	5.63714e-58	3.8591e-56	119.939
SF3B1	7.92112	8.28733	18.18	9.46159e-58	6.29849e-56	119.825
PPP4R1	6.53427	6.14357	18.2153	6.36097e-58	4.31693e-56	119.797
CTBP1	6.299	6.59579	18.2121	6.59502e-58	4.4661e-56	119.782
SUMO1	6.96401	6.68619	18.2012	7.45828e-58	5.0398e-56	119.778
PSMF1	6.65125	6.85389	18.1983	7.70504e-58	5.19535e-56	119.737
KCTD10	5.98343	6.08128	18.2206	5.99777e-58	4.09704e-56	119.697
ARCN1	6.96805	7.45642	18.1839	9.05601e-58	6.06714e-56	119.686
API5	6.66993	6.8048	18.1855	8.88908e-58	5.96806e-56	119.582
THADA	5.62261	5.56563	18.2168	6.25434e-58	4.25377e-56	119.562
TMEM230	6.73183	6.84614	18.173	1.02292e-57	6.79507e-56	119.484
GTF2F1	6.63344	6.15689	18.1824	9.20685e-58	6.15504e-56	119.482
MYO1C	7.65537	7.64731	18.1521	1.29344e-57	8.50198e-56	119.454
YWHAZ	9.90977	9.79696	18.1175	1.90851e-57	1.23635e-55	119.427
IPO9	6.82637	6.85741	18.1678	1.08483e-57	7.17591e-56	119.421
GSN	9.23147	8.63781	18.1285	1.68573e-57	1.09884e-55	119.402
TSPAN14	6.6805	6.59764	18.1689	1.07134e-57	7.10164e-56	119.361
TBC1D9B	7.2198	7.39399	18.1495	1.3325e-57	8.7404e-56	119.344
UPF1	7.05166	6.96467	18.1534	1.27506e-57	8.39878e-56	119.3
RPS8	10.4879	9.88734	18.0902	2.59238e-57	1.66561e-55	119.191
MRPL35	5.31765	5.30703	18.1803	9.43093e-58	6.29143e-56	119.06
CHD8	6.53471	6.48602	18.1403	1.47641e-57	9.66415e-56	119.042
RAN	8.08961	7.98107	18.1101	2.07393e-57	1.33524e-55	119.023
MBD1	5.62306	5.62765	18.1577	1.21442e-57	8.01621e-56	118.917
FBXO42	4.5325	4.90422	18.1889	8.55532e-58	5.7563e-56	118.851
MPRIP	6.76252	6.82006	18.1194	1.86718e-57	1.21208e-55	118.842
RNF41	5.50278	5.42038	18.133	1.60292e-57	1.04704e-55	118.624
USP39	5.74152	5.93651	18.1198	1.8593e-57	1.20947e-55	118.559
VPS26C	5.87269	5.78584	18.1105	2.06415e-57	1.33168e-55	118.478
DBNL	7.20674	6.87195	18.0759	3.04277e-57	1.947e-55	118.47
RNPS1	6.82655	6.50487	18.0787	2.94932e-57	1.89107e-55	118.409
PRKRA	5.74714	5.50175	18.1142	1.98001e-57	1.28003e-55	118.405
CSNK1E	7.13338	6.67957	18.0721	3.17588e-57	2.02803e-55	118.399
ECPAS	6.46221	7.15287	18.0667	3.3744e-57	2.14607e-55	118.287
SELENON	6.91124	7.07726	18.0449	4.30403e-57	2.70981e-55	118.11
CDC16	6.72886	6.09784	18.0518	3.98472e-57	2.52398e-55	118.074
TRIP12	6.87409	7.53067	18.0357	4.77184e-57	2.99832e-55	118.047
EIF3I	7.35621	7.33208	18.03	5.09055e-57	3.18581e-55	118.025
DCTD	6.28372	5.98321	18.0554	3.83009e-57	2.43094e-55	118.024
NDFIP1	6.9253	7.04629	18.0303	5.07332e-57	3.18138e-55	117.957
AMBRA1	5.7253	5.24904	18.0679	3.32932e-57	2.1217e-55	117.918
BRD4	6.23378	6.05267	18.0486	4.12988e-57	2.61065e-55	117.898
RAD23B	7.45182	7.67048	18.0134	6.12873e-57	3.80515e-55	117.866
DNAJC8	6.06239	6.13887	18.0459	4.25715e-57	2.68569e-55	117.855
LRPPRC	7.42417	7.53661	18.0046	6.76804e-57	4.16089e-55	117.778
DNM2	7.15709	6.99549	18.0091	6.42995e-57	3.96859e-55	117.73
RPL7L1	6.70566	7.14543	18.0096	6.39559e-57	3.96299e-55	117.697
ZNF638	6.60528	6.86298	18.0094	6.4133e-57	3.96613e-55	117.649
CTDSP2	7.19495	7.58265	17.9937	7.64476e-57	4.6633e-55	117.627
SMU1	6.07372	6.10864	18.0223	5.54559e-57	3.46367e-55	117.621
SNW1	5.71805	6.00754	18.0217	5.58713e-57	3.48268e-55	117.527
TXNDC15	6.18398	5.85427	18.0164	5.92683e-57	3.6871e-55	117.52
CBX3	7.82782	7.78672	17.9725	9.68687e-57	5.8747e-55	117.517
XPO1	7.18371	7.46903	17.9813	8.77787e-57	5.33375e-55	117.475
SF3A3	6.40276	6.37263	17.9989	7.2079e-57	4.414e-55	117.442
ATG9A	6.48227	5.86395	17.9978	7.29968e-57	4.46149e-55	117.35
KCMF1	5.96768	5.94863	18.0055	6.69573e-57	4.12451e-55	117.349
CD81	8.79512	8.81415	17.9374	1.43644e-56	8.57868e-55	117.294
RPS11	10.4009	10.104	17.9138	1.86932e-56	1.10795e-54	117.256
MAPK14	5.52678	6.00002	18.0005	7.08132e-57	4.34497e-55	117.211
DAZAP1	6.82157	6.43942	17.9704	9.92185e-57	5.99402e-55	117.211
EIF4A2	8.60152	8.26568	17.9338	1.49439e-56	8.90779e-55	117.2
LARP1	7.35039	7.43434	17.9472	1.28586e-56	7.70877e-55	117.148
LRRC47	5.93721	5.66754	17.9827	8.64448e-57	5.2629e-55	117.136
NCBP2	6.22814	6.33508	17.9707	9.89025e-57	5.98647e-55	117.104
HNRNPR	6.75831	7.05965	17.9554	1.1742e-56	7.05283e-55	117.088
TRA2A	5.99364	5.8571	17.963	1.07739e-56	6.48376e-55	116.911
HDAC3	5.64848	5.70425	17.97	9.97103e-57	6.01215e-55	116.899
GCN1	6.79701	7.06779	17.9126	1.8954e-56	1.12129e-54	116.642
ACP1	6.56632	6.43134	17.9239	1.67048e-56	9.93859e-55	116.635
FTH1	10.1066	9.39383	17.8635	3.28116e-56	1.89811e-54	116.626
HDAC7	6.47421	6.11895	17.9233	1.68179e-56	9.98689e-55	116.622
MAX	5.622	5.73395	17.9452	1.31571e-56	7.87265e-55	116.618
CYB5R3	7.91932	7.3532	17.8951	2.30464e-56	1.35572e-54	116.608
NUCB1	8.13044	7.83811	17.8782	2.78296e-56	1.62793e-54	116.514
SDF4	7.84359	7.12621	17.8752	2.8799e-56	1.67526e-54	116.401
GSPT1	7.27365	7.67641	17.8754	2.87387e-56	1.67485e-54	116.372
SRSF5	6.48167	7.13766	17.888	2.4961e-56	1.46559e-54	116.338
PAFAH1B2	5.96899	6.3474	17.902	2.13397e-56	1.25768e-54	116.32
ANXA6	8.14944	8.16266	17.8573	3.51917e-56	2.02831e-54	116.311
PEBP1	7.92865	8.17616	17.8563	3.55725e-56	2.04649e-54	116.273
BSDC1	6.35365	6.62285	17.8871	2.51937e-56	1.47649e-54	116.25
NUDCD3	6.63429	6.72187	17.8767	2.8317e-56	1.65336e-54	116.208
SRP68	6.93236	6.54874	17.8584	3.47569e-56	2.00694e-54	116.007
BAP1	6.1393	6.11721	17.8691	3.08122e-56	1.78574e-54	115.949
COPS7A	6.62095	6.15989	17.8557	3.58159e-56	2.05672e-54	115.913
DNAJB1	7.45552	7.34825	17.8317	4.68064e-56	2.67805e-54	115.904
CTSB	10.5831	10.1174	17.7906	7.41477e-56	4.19644e-54	115.886
SMARCAL1	4.80593	4.90768	17.9032	2.10588e-56	1.24346e-54	115.82
CAMKK2	5.63082	5.93115	17.8697	3.06099e-56	1.7773e-54	115.815
RPL22	8.21255	8.18143	17.8071	6.16506e-56	3.5018e-54	115.799
UBQLN1	6.8784	7.14381	17.8324	4.64755e-56	2.66397e-54	115.796
CCT8	7.69964	7.49842	17.8097	5.98753e-56	3.40713e-54	115.688
AGPAT3	7.13607	6.61294	17.8191	5.38977e-56	3.07256e-54	115.672
CRCP	6.1287	5.50378	17.8267	4.95158e-56	2.8279e-54	115.379
ATF6B	6.59043	6.80092	17.7872	7.69671e-56	4.34034e-54	115.244
EDC3	5.58628	5.20984	17.8059	6.24479e-56	3.54067e-54	115.071
VHL	6.21513	5.99218	17.7886	7.57939e-56	4.28188e-54	115.061
SYVN1	6.54825	6.18094	17.7736	8.95995e-56	5.04363e-54	114.99
EEF1A1	12.5345	12.336	17.6888	2.30836e-55	1.25436e-53	114.975
MPZL1	7.70369	7.38735	17.7438	1.2499e-55	6.97317e-54	114.949
RNF185	5.98	5.61852	17.7728	9.04281e-56	5.08115e-54	114.812
STAT3	7.95596	7.75433	17.7248	1.54488e-55	8.52786e-54	114.809
NECAP2	6.10408	6.101	17.7624	1.01622e-55	5.68973e-54	114.779
STT3B	7.96029	7.59392	17.7237	1.56495e-55	8.62344e-54	114.757
TNIP1	6.86992	6.70879	17.73	1.45782e-55	8.07573e-54	114.637
YTHDC1	5.97773	6.18309	17.7494	1.17402e-55	6.56152e-54	114.622
IWS1	5.43555	5.59596	17.7645	9.92449e-56	5.56659e-54	114.613
PPM1G	7.49539	7.00221	17.7199	1.63241e-55	8.96366e-54	114.609
ERLEC1	6.44489	6.39028	17.7318	1.42941e-55	7.96054e-54	114.527
ACTR1B	6.27001	5.85223	17.7312	1.43904e-55	7.99995e-54	114.466
ISG20L2	6.18227	5.97972	17.7303	1.45383e-55	8.06785e-54	114.449
ST13	7.97176	7.92255	17.6865	2.37054e-55	1.28592e-53	114.425
ARHGEF7	6.5099	5.69996	17.7277	1.49598e-55	8.27247e-54	114.422
RSL1D1	7.40459	7.36293	17.6949	2.15694e-55	1.17615e-53	114.402
CD63	9.06057	8.96859	17.6641	3.04196e-55	1.64161e-53	114.348
TFG	6.73073	6.87142	17.7038	1.954e-55	1.06921e-53	114.332
GNS	7.29573	7.82345	17.6891	2.30103e-55	1.25254e-53	114.317
SLC35E1	6.43435	6.56309	17.7081	1.86253e-55	1.02094e-53	114.312
PPHLN1	5.28117	5.48159	17.7235	1.56879e-55	8.62943e-54	114.074
RRAGA	6.11106	6.12831	17.6958	2.13644e-55	1.167e-53	114.056
HSPD1	8.80408	8.47218	17.6421	3.88531e-55	2.08596e-53	114.032
PAPOLA	7.10291	7.47821	17.6632	3.07162e-55	1.65477e-53	113.979
RPL10A	9.5302	9.47941	17.6078	5.69756e-55	2.99734e-53	113.808
CTCF	5.68775	5.89599	17.6816	2.50387e-55	1.3559e-53	113.773
EIF4B	8.20771	8.43684	17.6173	5.12376e-55	2.71828e-53	113.749
ALKBH5	6.21376	6.04757	17.6652	3.00359e-55	1.6237e-53	113.748
MT-ND3	11.5921	10.6344	17.5785	7.89252e-55	4.11066e-53	113.639
IFNAR1	6.15026	6.44445	17.6514	3.5051e-55	1.88506e-53	113.606
VASP	6.87686	6.60069	17.6327	4.31538e-55	2.3011e-53	113.559
VDAC1	7.61982	7.59184	17.6116	5.46042e-55	2.87741e-53	113.518
INTS14	5.75302	5.60732	17.642	3.8933e-55	2.08667e-53	113.381
PPP6R1	6.87637	6.35541	17.6122	5.42193e-55	2.86676e-53	113.31
KIAA1191	6.42641	6.52566	17.6121	5.43293e-55	2.86775e-53	113.27
MFF	5.60232	5.96273	17.6335	4.28041e-55	2.28634e-53	113.243
AP2A2	5.94059	6.13856	17.6177	5.10451e-55	2.71266e-53	113.209
NADK	6.1982	5.78327	17.6149	5.26628e-55	2.78917e-53	113.17
PTCD3	5.83984	5.89404	17.6178	5.09604e-55	2.71266e-53	113.123
ITM2B	8.0746	8.64122	17.5634	9.33937e-55	4.84011e-53	113.116
LTA4H	6.74125	6.41539	17.5842	7.41468e-55	3.86822e-53	113.025
ASXL1	5.86475	6.00437	17.6073	5.72857e-55	3.00357e-53	113.023
CHD3	7.44142	7.40134	17.566	9.07906e-55	4.72081e-53	113.007
MKNK1	5.16493	4.69885	17.6352	4.19735e-55	2.2458e-53	112.959
NUP188	6.45529	6.01493	17.5898	6.96496e-55	3.64573e-53	112.944
PEX26	6.46427	5.81677	17.5854	7.31498e-55	3.82256e-53	112.868
RRAGC	5.42461	5.31611	17.6076	5.71236e-55	3.00009e-53	112.785
PIP5K1C	6.40909	5.79377	17.5651	9.16514e-55	4.75768e-53	112.66
EPRS	8.18065	7.74525	17.5171	1.56479e-54	7.97765e-53	112.549
DGCR2	7.44447	6.76365	17.5284	1.37883e-54	7.0872e-53	112.523
EI24	7.00972	7.11912	17.53	1.35508e-54	6.97654e-53	112.499
B2M	11.4117	11.3131	17.4705	2.62688e-54	1.31361e-52	112.473
TNPO2	6.67448	6.28316	17.5382	1.23675e-54	6.39888e-53	112.454
DDX5	9.20822	9.35771	17.4861	2.20781e-54	1.11651e-52	112.411
PLXNB2	8.70034	8.15703	17.4878	2.16662e-54	1.09745e-52	112.307
SAMD4B	6.28628	6.55195	17.5251	1.43149e-54	7.34579e-53	112.281
ATPAF1	6.16134	5.69209	17.5323	1.32025e-54	6.80841e-53	112.25
JOSD1	6.38601	6.08911	17.5196	1.5212e-54	7.7807e-53	112.159
TRIM26	6.01613	6.22835	17.5204	1.50698e-54	7.72059e-53	112.126
RPS23	8.32062	8.63822	17.4669	2.73474e-54	1.36103e-52	112.112
SERINC3	7.51906	7.40259	17.4831	2.28322e-54	1.14909e-52	112.102
GRIPAP1	5.9552	5.42731	17.5186	1.53788e-54	7.85323e-53	112.03
DUSP3	6.1742	6.17901	17.5038	1.81284e-54	9.21227e-53	111.985
ARFGAP2	6.95155	6.50753	17.4839	2.26229e-54	1.14222e-52	111.963
DSTN	8.43974	8.63278	17.4526	3.20538e-54	1.5827e-52	111.938
MLH1	5.76005	5.42784	17.5131	1.63493e-54	8.32168e-53	111.915
WBP1L	6.67681	6.39661	17.4833	2.27919e-54	1.1489e-52	111.915
GOLGA2	6.94188	6.69768	17.4778	2.42161e-54	1.21678e-52	111.91
YME1L1	7.51938	7.42885	17.4656	2.77438e-54	1.37857e-52	111.899
SLC20A1	6.42537	6.13298	17.4889	2.14135e-54	1.08641e-52	111.847
TAOK2	6.40862	6.24856	17.4752	2.49322e-54	1.24895e-52	111.766
RALB	6.38994	6.1261	17.4752	2.4936e-54	1.24895e-52	111.693
SCYL1	7.19195	6.56219	17.4493	3.32588e-54	1.63962e-52	111.61
PSME3	6.94428	6.66682	17.4486	3.35114e-54	1.64948e-52	111.575
STRN4	6.63863	6.22374	17.4559	3.08949e-54	1.52788e-52	111.569
POLE3	6.24433	6.16889	17.4648	2.79864e-54	1.38843e-52	111.545
EIF3J	6.1433	6.13983	17.4613	2.90883e-54	1.44081e-52	111.533
PRMT2	6.80427	6.50044	17.4475	3.39162e-54	1.66678e-52	111.514
RNF216	5.76152	5.60273	17.4682	2.69582e-54	1.34379e-52	111.457
ARHGDIA	7.91441	6.94768	17.4245	4.38147e-54	2.14651e-52	111.451
VPS11	5.4923	5.63808	17.4693	2.66062e-54	1.32836e-52	111.449
SEC24C	6.82207	7.20592	17.4277	4.22867e-54	2.0749e-52	111.406
NRF1	3.75305	4.19226	17.536	1.26808e-54	6.55017e-53	111.326
ENSG00000172660	7.13381	6.6543	17.4182	4.69996e-54	2.29895e-52	111.279
ARL8B	7.00283	6.76906	17.4147	4.88181e-54	2.38047e-52	111.206
GLB1	7.01408	6.41312	17.4102	5.13297e-54	2.49518e-52	111.125
ASCC2	6.72433	5.97173	17.4175	4.73621e-54	2.31307e-52	111.109
WASF2	6.74336	7.17771	17.4049	5.44617e-54	2.64333e-52	111.107
IPO5	7.34953	7.01077	17.3945	6.11476e-54	2.96325e-52	111.068
CDK9	6.15229	5.54381	17.412	5.03434e-54	2.45103e-52	110.957
OAZ1	9.10445	8.50438	17.353	9.68916e-54	4.61693e-52	110.917
KDM1A	6.39281	6.57945	17.3878	6.58196e-54	3.17983e-52	110.836
HUWE1	7.82988	8.07653	17.3539	9.59055e-54	4.5769e-52	110.767
DAP3	7.07207	7.16398	17.3648	8.49909e-54	4.07462e-52	110.754
SSR1	6.91886	7.58436	17.3658	8.40606e-54	4.04239e-52	110.74
ARPC1A	7.59985	6.94612	17.3629	8.67927e-54	4.15465e-52	110.738
OSBP	6.53591	6.40343	17.3761	7.49578e-54	3.61018e-52	110.689
GLG1	7.12234	7.07611	17.365	8.47691e-54	4.07021e-52	110.683
ARIH2	5.50236	5.82777	17.3892	6.48166e-54	3.1362e-52	110.556
VPS39	6.18204	6.14754	17.3603	8.93911e-54	4.27251e-52	110.462
RNF149	5.59909	5.61162	17.3774	7.3941e-54	3.56669e-52	110.457
UGP2	6.89458	6.89475	17.3443	1.06681e-53	5.06798e-52	110.393
TOMM70	6.40509	6.7252	17.3426	1.08769e-53	5.15939e-52	110.354
TMBIM1	7.40339	6.93845	17.3216	1.37264e-53	6.47185e-52	110.255
C11orf58	6.98471	7.03021	17.3127	1.51463e-53	7.088e-52	110.152
UBE2K	6.42012	6.48241	17.3191	1.41197e-53	6.64727e-52	110.111
YIPF4	6.14837	5.87736	17.338	1.14502e-53	5.42308e-52	110.104
TMEM43	6.59533	6.50563	17.316	1.46131e-53	6.86928e-52	110.035
NFX1	5.76121	5.835	17.3294	1.25905e-53	5.94523e-52	110.016
FBRS	6.57343	6.39444	17.3082	1.59318e-53	7.44447e-52	110.014
RCC2	7.30826	7.33368	17.2948	1.84791e-53	8.60914e-52	110.007
DHDDS	5.35445	5.18139	17.348	1.02442e-53	4.874e-52	109.999
RAB10	7.27687	7.33856	17.2935	1.87402e-53	8.71782e-52	109.983
RARS	6.06564	6.21661	17.3151	1.47618e-53	6.92874e-52	109.976
PWP1	5.48758	5.75984	17.3328	1.21208e-53	5.73204e-52	109.947
ELAC2	6.18491	5.77701	17.3147	1.48155e-53	6.94356e-52	109.924
HDGF	8.53618	8.46277	17.252	2.97045e-53	1.36964e-51	109.777
YWHAG	7.9076	7.54213	17.2619	2.66159e-53	1.23266e-51	109.723
FKBP1A	7.67913	7.79191	17.2529	2.94123e-53	1.35816e-51	109.631
SNX5	6.58081	6.53469	17.2563	2.83092e-53	1.30916e-51	109.432
DHX8	6.045	5.95776	17.269	2.46068e-53	1.143e-51	109.43
MRPL44	5.1136	4.87138	17.2965	1.81419e-53	8.46458e-52	109.367
HIF1AN	5.76896	5.85537	17.266	2.54293e-53	1.17945e-51	109.348
TNKS1BP1	8.01575	7.60885	17.2217	4.15757e-53	1.90859e-51	109.314
ATP5MC3	7.90359	7.10246	17.2298	3.79934e-53	1.74669e-51	109.313
ILF2	7.98146	7.9919	17.2082	4.82731e-53	2.20314e-51	109.213
EIF2B5	6.18912	6.05644	17.2407	3.36477e-53	1.54918e-51	109.176
MOB1A	6.75942	7.03736	17.2195	4.25824e-53	1.94909e-51	109.089
ISCU	6.1667	6.29806	17.2213	4.17487e-53	1.91373e-51	108.96
PHC2	6.69654	6.66789	17.1962	5.51327e-53	2.51254e-51	108.784
TM9SF3	7.55933	7.90394	17.1731	7.1199e-53	3.23064e-51	108.772
OCIAD1	6.77678	6.83769	17.187	6.0993e-53	2.77558e-51	108.762
EHD4	5.97849	5.96909	17.2107	4.69277e-53	2.14486e-51	108.761
ATP6V1E1	7.52547	6.94426	17.1795	6.63006e-53	3.01274e-51	108.758
ACADVL	8.04214	7.39156	17.1494	9.25125e-53	4.15564e-51	108.548
EMC4	6.28529	6.06862	17.1714	7.256e-53	3.28764e-51	108.418
YPEL5	6.19271	6.40971	17.171	7.2872e-53	3.29701e-51	108.394
CDK5RAP2	6.13205	6.04391	17.1677	7.55308e-53	3.41238e-51	108.371
TUG1	7.24966	7.23967	17.1424	9.99168e-53	4.48182e-51	108.332
SRCAP	6.98474	7.18756	17.1406	1.01918e-52	4.56505e-51	108.329
DCTN5	5.95926	6.3397	17.1635	7.9119e-53	3.56935e-51	108.32
FLII	7.00163	7.02719	17.1379	1.05065e-52	4.68593e-51	108.248
ATXN2L	6.76667	6.59355	17.1399	1.02722e-52	4.59448e-51	108.227
EIF4E2	5.81823	6.11192	17.1589	8.33095e-53	3.753e-51	108.21
RNF4	5.87333	6.37069	17.1536	8.83605e-53	3.97483e-51	108.188
MINK1	6.54061	6.05249	17.139	1.03822e-52	4.6371e-51	108.09
SSR2	8.3868	8.30912	17.0842	1.90332e-52	8.38157e-51	107.93
BRK1	7.54736	7.47724	17.0871	1.84319e-52	8.12816e-51	107.812
FBXW2	6.76276	6.35696	17.0968	1.65555e-52	7.33164e-51	107.717
UBE2N	6.52855	6.45315	17.1005	1.58861e-52	7.04515e-51	107.708
ELOVL1	7.23057	6.68649	17.0888	1.80788e-52	7.98368e-51	107.695
COPZ1	7.31322	7.64414	17.0742	2.12532e-52	9.34604e-51	107.689
BMS1	5.85562	5.87448	17.1051	1.51028e-52	6.70726e-51	107.601
ZC3H4	5.34828	5.27469	17.1214	1.26118e-52	5.61693e-51	107.601
PYGO2	6.35002	6.39549	17.0735	2.14023e-52	9.39845e-51	107.446
ZNF317	5.07642	5.05098	17.1164	1.33299e-52	5.92832e-51	107.438
NDEL1	5.09897	5.07446	17.0903	1.77747e-52	7.86049e-51	107.168

## Sheet: BRCA1, n=3821
Gene_id	logFC	AveExpr	t	P.Value	adj.P.Val	B
TARDBP	7.19731	7.28587	60.3128	2.20441e-239	6.17699e-235	529.702
SFPQ	8.04337	8.04476	50.9817	2.06182e-206	2.88872e-202	457.062
HNRNPA2B1	9.11896	9.33951	50.6923	2.5202e-205	2.35395e-201	455.184
KHDRBS1	7.27614	7.35997	49.6684	1.90694e-201	1.33586e-197	445.555
MT-CO1	13.865	14.2889	49.0183	5.89189e-199	3.30193e-195	442.05
HNRNPK	8.96634	9.16176	48.8254	3.25856e-198	1.5218e-194	439.167
WDR33	6.27064	6.09036	48.1423	1.44122e-195	5.76919e-192	431.685
HNRNPU	8.61579	8.77112	47.7196	6.42336e-194	2.24986e-190	429.386
SF1	7.60605	7.4934	47.4042	1.10688e-192	3.44622e-189	426.102
CHD4	7.99989	8.01408	47.1774	8.63642e-192	2.42001e-188	424.317
PTBP1	8.01059	7.88788	46.5381	2.92096e-189	7.44075e-186	418.633
HNRNPM	7.8887	7.68068	46.4897	4.54692e-189	1.06174e-185	418.115
CIAO1	6.20465	6.16323	46.1212	1.33676e-187	2.88133e-184	413.933
HNRNPL	7.03584	7.10285	45.6119	1.47097e-185	2.94415e-182	409.896
NCL	9.46902	9.00296	44.9013	1.09161e-182	2.0392e-179	404.315
SRSF3	7.95939	7.97401	44.1152	1.75693e-179	3.07693e-176	396.656
TMEM248	6.91491	6.99067	43.6798	1.08437e-177	1.78736e-174	392.193
GNB1	8.47323	8.58767	43.5503	3.71309e-177	5.78025e-174	391.642
RHOA	8.72588	9.10366	43.4104	1.40569e-176	2.07309e-173	390.465
EWSR1	7.65274	7.56175	43.3185	3.37809e-176	4.73287e-173	389.14
TRA2B	7.21286	7.08017	43.2973	4.13363e-176	5.51563e-173	388.736
RAB7A	7.91957	7.97876	43.1749	1.33023e-175	1.6943e-172	387.942
ILF3	8.35768	7.92683	42.8399	3.29207e-174	4.01074e-171	384.859
CNBP	8.40171	8.1825	42.8117	4.31791e-174	5.04134e-171	384.651
MT-ND4	13.1991	13.4997	42.5725	4.30864e-173	4.64355e-170	383.465
RBMX	7.50736	7.5237	42.6637	1.78982e-173	2.0061e-170	382.965
XRCC5	8.2942	8.55484	42.4526	1.36842e-172	1.42017e-169	381.327
HNRNPUL1	7.97032	7.85377	41.9067	2.6989e-170	2.70093e-167	375.967
SRSF1	7.3334	7.50442	41.3606	5.53667e-168	5.34976e-165	370.587
STARD7	7.51978	7.14793	41.3216	8.10956e-168	7.5746e-165	370.18
HSPA8	10.6117	10.5882	41.144	4.61981e-167	4.17586e-164	369.385
YY1	6.74728	6.62562	41.1218	5.74801e-167	5.03328e-164	367.997
ACTG1	11.6914	11.2741	40.9547	2.96617e-166	2.51864e-163	367.702
PCBP1	7.61295	7.37089	40.7301	2.70839e-165	2.23211e-162	364.561
DDX24	7.44869	7.24415	40.6623	5.28883e-165	4.23424e-162	363.858
HDLBP	9.53169	9.34572	40.5269	2.01402e-164	1.56764e-161	363.169
UBC	9.33701	9.52428	40.4304	5.23283e-164	3.96295e-161	362.23
HNRNPC	8.63162	8.72426	40.3913	7.70719e-164	5.68324e-161	361.66
EEF2	11.2223	10.9143	40.3225	1.52359e-163	1.09468e-160	361.509
UBE2D3	7.81837	7.96765	40.2299	3.81946e-163	2.67563e-160	359.853
ELAVL1	6.56081	6.25874	39.9109	9.11458e-162	6.22926e-159	356.154
WDR1	8.14452	8.1078	39.6647	1.06319e-160	7.09324e-158	354.416
PSAP	11.2892	10.8898	39.5693	2.76014e-160	1.79865e-157	354.133
GANAB	8.76893	8.70891	39.5217	4.44584e-160	2.8313e-157	353.187
THRAP3	6.98327	7.12241	39.3927	1.61998e-159	1.00875e-156	351.379
ARF1	9.07108	9.18682	39.314	3.56851e-159	2.17377e-156	351.239
SRSF7	6.95842	6.86698	39.1184	2.54855e-158	1.51942e-155	348.616
ANAPC5	6.96217	6.94041	39.0727	4.03729e-158	2.35685e-155	348.174
NRDC	7.58905	7.25098	38.9431	1.48976e-157	8.51933e-155	347.09
SEC61A1	8.86158	8.60915	38.7678	8.74929e-157	4.90328e-154	345.738
ACTB	12.1434	11.5016	38.5761	6.08625e-156	3.21779e-153	344.39
HADHA	7.97791	7.80072	38.6542	2.75842e-156	1.51556e-153	344.375
ACIN1	7.15071	7.30996	38.6013	4.71464e-156	2.54056e-153	343.642
HSP90B1	9.78164	9.67531	38.4763	1.67426e-155	8.68786e-153	343.051
CSDE1	9.43413	9.18127	38.3669	5.07953e-155	2.58788e-152	341.881
PTMA	10.1479	9.54507	38.098	7.83516e-154	3.85174e-151	339.291
RNF10	6.76053	7.10419	38.1136	6.68449e-154	3.34475e-151	338.684
TMEM127	6.62812	7.066	38.0367	1.46456e-153	7.07559e-151	337.894
MAP4	8.00151	7.88416	37.9752	2.74292e-153	1.3027e-150	337.618
HSP90AB1	11.1378	10.7369	37.8913	6.46045e-153	2.96768e-150	337.4
ARPC2	8.67302	8.15651	37.9167	4.98399e-153	2.32761e-150	337.165
C6orf106	7.52662	6.96111	37.8362	1.13504e-152	5.12985e-150	336.011
NONO	8.21415	8.15894	37.7992	1.65596e-152	7.36534e-150	335.92
EIF4H	7.88784	7.80755	37.3896	1.10468e-150	4.83659e-148	331.702
PTTG1IP	8.45584	8.35252	37.3471	1.7103e-150	7.37296e-148	331.423
VCP	8.73517	8.45928	37.3009	2.75145e-150	1.16816e-147	331.014
HNRNPA0	7.16446	7.2492	37.2554	4.39336e-150	1.83741e-147	330.155
GDI2	9.04804	8.42582	37.1895	8.66021e-150	3.56864e-147	329.914
HNRNPDL	7.02906	7.43071	37.1648	1.11707e-149	4.53643e-147	329.247
RPN1	8.58486	8.36738	37.1178	1.81454e-149	7.26362e-147	329.127
SZRD1	6.88627	6.64525	37.0487	3.70057e-149	1.46048e-146	327.92
TMED10	8.06457	8.34061	36.9504	1.02089e-148	3.91868e-146	327.374
SURF4	8.37612	7.85393	36.9416	1.11907e-148	4.2375e-146	327.251
PPP1CC	7.24869	7.19411	36.9606	9.19456e-149	3.57834e-146	327.173
IST1	7.16417	7.0619	36.8977	1.76058e-148	6.57775e-146	326.514
HSPA5	9.61925	9.36337	36.7818	5.84533e-148	2.12717e-145	325.925
VAMP3	6.4605	6.54446	36.8351	3.3651e-148	1.2407e-145	325.662
CS	7.32766	7.43026	36.6943	1.44698e-147	5.19817e-145	324.53
NXF1	6.29849	6.42944	36.6919	1.48265e-147	5.25889e-145	324.148
TPM3	8.88507	8.91523	36.5699	5.25848e-147	1.84185e-144	323.644
PEA15	8.03196	8.03103	36.5538	6.21436e-147	2.14978e-144	323.285
SET	8.61088	8.28825	36.5059	1.02228e-146	3.45123e-144	322.885
PAFAH1B1	6.72235	6.71207	36.5221	8.6355e-147	2.95092e-144	322.547
ATP5F1A	8.361	8.68629	36.4571	1.69625e-146	5.59183e-144	322.42
DAZAP2	7.58715	8.02546	36.4625	1.60435e-146	5.35186e-144	322.297
EIF4G1	8.9617	8.69193	36.1732	3.26325e-145	1.06325e-142	319.574
SAFB	6.5094	6.3063	36.1283	5.20907e-145	1.67774e-142	318.424
PPP1R8	5.63925	5.48495	36.1215	5.59361e-145	1.78112e-142	317.96
TMEM50A	6.67673	6.94816	36.0412	1.29368e-144	4.07305e-142	317.692
MAPRE1	7.45668	7.25487	35.9233	4.43528e-144	1.3809e-141	316.645
DDB1	7.79932	8.17702	35.8737	7.45437e-144	2.27042e-141	316.312
HNRNPD	7.43993	7.28279	35.8762	7.26304e-144	2.23646e-141	316.157
UBTF	6.63384	6.99545	35.8346	1.12201e-143	3.38062e-141	315.567
EIF4G2	9.38765	9.64521	35.6925	4.97549e-143	1.46756e-140	314.75
DDX23	7.01418	6.87057	35.7415	2.97733e-143	8.87529e-141	314.653
CALM1	8.3593	8.35919	35.6706	6.26389e-143	1.82834e-140	314.311
CCNI	8.22978	8.41854	35.5821	1.58473e-142	4.5779e-140	313.38
MCL1	8.7351	8.52606	35.4979	3.83956e-142	1.08675e-139	312.573
MAPKAP1	6.75322	6.41957	35.5003	3.74504e-142	1.07081e-139	312.039
YWHAB	8.10621	8.50624	35.4331	7.58831e-142	2.12632e-139	311.846
LAPTM4A	8.21547	8.50067	35.3897	1.19849e-141	3.32503e-139	311.399
ATP5F1B	8.91147	9.03146	35.3166	2.58772e-141	7.03986e-139	310.764
SF3B2	7.958	7.76857	35.3183	2.54066e-141	6.9796e-139	310.545
CAP1	8.53374	8.49798	35.2363	6.03306e-141	1.59483e-138	309.846
SF3A1	6.85574	6.66045	35.2808	3.77328e-141	1.01665e-138	309.841
DLST	6.5643	6.34812	35.2668	4.37225e-141	1.16681e-138	309.599
METTL9	6.91983	6.70179	35.1774	1.12308e-140	2.94109e-138	308.774
SNRNP200	8.01834	8.0885	35.1034	2.45266e-140	6.29184e-138	308.366
PPP2R5C	6.86873	6.81972	35.1102	2.28197e-140	5.92066e-138	308.122
PSMD1	7.10482	7.03031	35.1027	2.46994e-140	6.29184e-138	308.096
EIF4EBP2	7.30271	7.28286	35.0867	2.92564e-140	7.38552e-138	307.99
UBA1	8.47971	8.6245	35.0473	4.43603e-140	1.10984e-137	307.891
TLN1	8.62911	8.20676	34.9817	8.87336e-140	2.16209e-137	307.18
IMMT	6.72372	6.77256	35.0176	6.06831e-140	1.50478e-137	307.115
SRSF4	6.49831	6.15694	35.0141	6.29798e-140	1.54803e-137	306.916
SND1	8.17856	7.86718	34.965	1.05917e-139	2.55854e-137	306.913
SPTAN1	8.14522	8.22058	34.9577	1.14326e-139	2.71485e-137	306.869
MT-CYB	12.1185	12.4409	34.8862	2.43656e-139	5.68956e-137	306.734
BRD2	7.43682	7.8338	34.9565	1.15838e-139	2.72764e-137	306.733
SNX12	6.01287	5.92364	34.9587	1.1316e-139	2.71013e-137	306.214
FUS	7.91482	7.95332	34.8835	2.50751e-139	5.75926e-137	306.035
GORASP2	7.07592	6.8897	34.8842	2.48791e-139	5.75926e-137	305.802
MYH9	10.5241	10.0391	34.7831	7.26351e-139	1.65472e-136	305.428
TMBIM6	9.15529	10.1037	34.7228	1.37682e-138	3.0619e-136	304.706
OS9	7.61825	7.81642	34.7542	9.86647e-139	2.22958e-136	304.656
MT-CO3	12.8238	13.3927	34.679	2.19108e-138	4.79657e-136	304.632
SERBP1	8.90652	8.05973	34.727	1.3163e-138	2.95072e-136	304.525
U2AF2	7.3768	7.21666	34.6926	1.89637e-138	4.18412e-136	303.897
EIF5	7.30185	7.56233	34.6294	3.70937e-138	8.05739e-136	303.279
SPG21	6.90515	6.71188	34.56	7.75208e-138	1.67093e-135	302.381
SUPT7L	5.49856	5.35077	34.5318	1.04596e-137	2.23732e-135	301.488
TEX261	6.73198	6.58832	34.4755	1.90382e-137	4.04143e-135	301.437
CCT4	8.01377	7.46459	34.2867	1.41996e-136	2.9693e-134	299.762
RAB35	6.20364	5.89781	34.3175	1.02333e-136	2.15599e-134	299.57
ZNF207	6.9374	7.15437	34.2526	2.04276e-136	4.24001e-134	299.229
FKBP15	6.29413	6.08803	34.2495	2.11107e-136	4.34958e-134	298.909
YTHDF2	6.12473	6.40078	34.2078	3.29472e-136	6.73878e-134	298.505
CALM2	9.00414	9.28735	34.1365	7.04605e-136	1.3904e-133	298.468
KHSRP	7.42901	6.98438	34.147	6.29962e-136	1.26994e-133	298.17
MKRN1	6.95533	7.01916	34.1423	6.62852e-136	1.31729e-133	298.055
XPO6	7.15211	6.74125	34.1429	6.58283e-136	1.31729e-133	298.042
TSN	6.39807	6.45633	34.1572	5.65445e-136	1.14814e-133	298.033
SUPT16H	7.26299	7.25881	34.1313	7.45255e-136	1.46033e-133	298.02
MT-ATP6	11.9626	12.2589	34.0456	1.86042e-135	3.57061e-133	297.886
SMARCD1	6.02773	5.79922	34.1224	8.19632e-136	1.59492e-133	297.468
POLDIP3	7.17615	6.61937	34.0796	1.29381e-135	2.50027e-133	297.383
SAR1A	6.80075	6.88849	34.013	2.63713e-135	5.02687e-133	296.652
37500	8.34107	8.59655	33.9429	5.58269e-135	1.04288e-132	296.309
FBXO7	7.05206	6.66205	33.9713	4.11774e-135	7.74383e-133	296.224
ICMT	6.60631	6.77512	33.976	3.91745e-135	7.41694e-133	296.217
SLC25A3	8.06131	8.31202	33.9101	7.92201e-135	1.47008e-132	295.9
ETF1	7.00808	6.96704	33.8812	1.08014e-134	1.99122e-132	295.314
MTCH1	7.76222	7.3161	33.8172	2.14394e-134	3.92649e-132	294.791
HNRNPA3	8.21344	8.03602	33.8057	2.42405e-134	4.41067e-132	294.784
HADHB	7.04267	7.21088	33.8002	2.57161e-134	4.64898e-132	294.505
BAG6	7.707	7.52907	33.7825	3.10922e-134	5.58483e-132	294.434
GNAI2	8.30059	8.11374	33.7373	5.04534e-134	8.89155e-132	294.091
TXLNA	6.51331	6.45851	33.7752	3.35982e-134	5.99653e-132	294.039
ADH5	6.66062	6.56874	33.761	3.9151e-134	6.94335e-132	293.937
EIF2AK1	7.35137	7.67188	33.7325	5.31073e-134	9.30074e-132	293.888
KPNB1	7.44834	7.6733	33.7096	6.79152e-134	1.18202e-131	293.657
TMED2	7.96207	8.36865	33.6409	1.41955e-133	2.45538e-131	293.064
ANXA5	8.86235	8.29163	33.6332	1.54183e-133	2.65052e-131	293.064
COPG1	7.7637	7.95989	33.6232	1.71589e-133	2.93176e-131	292.821
SH3GLB1	6.87828	6.67897	33.5451	3.96843e-133	6.73936e-131	291.714
PRPF8	8.10384	8.08472	33.4953	6.78115e-133	1.14467e-130	291.509
SELENOF	7.52716	7.2141	33.4467	1.14339e-132	1.9185e-130	290.839
DDOST	7.94578	7.75184	33.3678	2.67395e-132	4.45993e-130	290.121
ESYT1	7.03677	7.13334	33.3146	4.74015e-132	7.85939e-130	289.368
H2AFY	7.38637	7.67628	33.2825	6.6977e-132	1.10398e-129	289.135
CALR	9.81688	9.5295	33.2365	1.0997e-131	1.80203e-129	289.034
YWHAE	8.5409	8.6357	33.2212	1.2971e-131	2.11314e-129	288.689
TFE3	6.14926	5.75389	33.1946	1.72739e-131	2.79787e-129	287.736
EIF5B	7.16956	7.01514	33.1288	3.51417e-131	5.62689e-129	287.394
TRIM27	6.34004	6.33737	33.1294	3.49164e-131	5.62295e-129	287.179
CDC42	7.6522	8.15448	33.0262	1.06349e-130	1.68362e-128	286.496
ERCC3	5.70852	5.62205	33.0824	5.79868e-131	9.23209e-129	286.427
XRCC6	8.78056	8.43841	32.9469	2.50796e-130	3.92601e-128	285.789
RAB1A	7.468	7.37072	32.9644	2.07407e-130	3.26503e-128	285.732
ARF3	7.71822	7.83088	32.9012	4.10723e-130	6.35849e-128	285.15
EXOSC10	5.85467	6.08284	32.9306	2.99027e-130	4.65502e-128	284.942
QRICH1	5.88396	6.09192	32.8982	4.24494e-130	6.53557e-128	284.611
DIAPH1	7.47985	6.90543	32.8286	9.01852e-130	1.37341e-127	284.236
HNRNPH3	6.58503	6.49747	32.8315	8.73344e-130	1.33727e-127	284.077
UBE2D2	6.45314	6.41327	32.8045	1.17027e-129	1.77254e-127	283.759
OAZ2	6.5529	6.41881	32.7621	1.85345e-129	2.77731e-127	283.334
ANKLE2	6.15416	6.14576	32.768	1.73757e-129	2.61765e-127	283.26
SRSF2	6.90031	6.82816	32.7107	3.2352e-129	4.822e-127	282.878
SEC11A	7.07223	6.72573	32.6879	4.14114e-129	6.13963e-127	282.657
TPM4	9.57162	9.2956	32.629	7.83981e-129	1.15015e-126	282.515
ACTN4	9.06624	8.71004	32.6248	8.20981e-129	1.19816e-126	282.389
MARK3	5.83862	5.82033	32.6591	5.65903e-129	8.34588e-127	282.014
GNAS	10.3965	10.1041	32.5539	1.77093e-128	2.57115e-126	281.827
TPT1	10.7979	10.5451	32.5468	1.91484e-128	2.76575e-126	281.792
CTNNB1	8.58193	8.4541	32.5401	2.05865e-128	2.95823e-126	281.428
AP2M1	8.72253	8.34796	32.4621	4.80063e-128	6.86319e-126	280.596
CHTOP	6.41592	6.61252	32.4593	4.94943e-128	7.04e-126	280.102
CAPZB	7.68004	7.83423	32.4278	6.97392e-128	9.81991e-126	280.083
RPA1	6.87927	6.34301	32.4325	6.6285e-128	9.38067e-126	279.84
TUBB	9.89726	9.67665	32.3309	1.99947e-127	2.71976e-125	279.371
ADPGK	6.22801	5.84277	32.4047	8.96069e-128	1.25544e-125	279.37
RAF1	6.68804	6.51514	32.3797	1.1769e-127	1.64069e-125	279.285
PITPNA	6.59675	6.23233	32.3723	1.2746e-127	1.75939e-125	279.145
BFAR	6.01764	6.02257	32.376	1.22414e-127	1.6981e-125	279.056
C6orf89	6.4543	6.74851	32.3529	1.57441e-127	2.16258e-125	279.001
ADD1	6.94567	7.40673	32.3271	2.08549e-127	2.82307e-125	278.878
RPL7L1	7.40279	7.14558	32.3206	2.23687e-127	3.01343e-125	278.823
RELA	6.57831	6.30512	32.3401	1.81026e-127	2.47441e-125	278.822
MYL12A	8.86985	8.13599	32.2727	3.76987e-127	5.05433e-125	278.553
RAC1	8.06824	8.26485	32.2616	4.25413e-127	5.64953e-125	278.38
HNRNPH1	7.7537	7.88046	32.2416	5.28967e-127	6.9916e-125	278.09
BMS1	6.69582	5.87463	32.2634	4.17133e-127	5.56595e-125	277.946
WDR82	6.99368	6.7883	32.1799	1.03596e-126	1.36285e-124	277.23
PRRC2A	8.21746	8.11863	32.1534	1.38204e-126	1.79288e-124	277.22
KCMF1	6.54762	5.94877	32.1661	1.20406e-126	1.56925e-124	276.889
MESD	5.99824	6.01478	32.1666	1.1973e-126	1.56774e-124	276.828
PTGES3	8.08037	8.22948	32.1143	2.11848e-126	2.72302e-124	276.792
MT-CO2	12.8081	12.8745	32.0508	4.2355e-126	5.39467e-124	276.644
CANX	9.62701	9.61539	32.0369	4.92636e-126	6.21808e-124	276.193
C9orf78	5.79893	5.67981	32.1143	2.11827e-126	2.72302e-124	276.161
NACA	9.03577	9.16539	32.0266	5.51399e-126	6.92858e-124	275.999
ATP1A1	9.39632	8.93655	32.0039	7.06749e-126	8.8017e-124	275.771
TOX4	6.0431	6.32615	32.0573	3.94599e-126	5.04889e-124	275.724
LAMP1	7.99296	8.12296	32.0123	6.44734e-126	8.06521e-124	275.679
CTNNA1	7.97559	8.57934	31.9873	8.46809e-126	1.04531e-123	275.451
HSP90AA1	10.4547	10.4475	31.9483	1.29674e-125	1.5662e-123	275.338
DDX17	8.43712	8.9092	31.9672	1.05511e-125	1.29106e-123	275.304
NRBP1	7.38153	7.21432	31.9827	8.9087e-126	1.09487e-123	275.203
MMS19	5.81573	5.90146	31.9991	7.4453e-126	9.23118e-124	274.966
DVL3	6.94486	6.68537	31.9566	1.18419e-125	1.44271e-123	274.811
SCAMP2	6.78267	6.84449	31.9548	1.20806e-125	1.46541e-123	274.8
NRF1	4.21018	4.19241	32.0459	4.46623e-126	5.66282e-124	274.498
WAC	7.6234	7.28303	31.9082	2.01023e-125	2.4072e-123	274.445
PLRG1	5.99003	5.62589	31.9325	1.54025e-125	1.85234e-123	274.234
ENSG00000266658	10.3821	10.1981	31.8405	4.21067e-125	4.99945e-123	274.157
LARS	6.82674	6.88509	31.8865	2.54681e-125	3.03678e-123	274.062
APH1A	7.85545	7.97206	31.8398	4.24543e-125	5.01945e-123	273.798
WASF2	7.5353	7.17786	31.8059	6.1506e-125	7.24143e-123	273.32
LRRC41	6.87975	6.63274	31.7899	7.33014e-125	8.59406e-123	273.004
LSM14A	7.32662	6.93681	31.7778	8.36504e-125	9.76653e-123	272.95
MT-ND1	11.6608	12.0358	31.7059	1.83725e-124	2.11858e-122	272.846
CUL1	6.78876	6.28897	31.7645	9.67175e-125	1.12453e-122	272.656
WTAP	6.54727	6.12431	31.7558	1.06357e-124	1.2315e-122	272.518
RPL15	9.74401	9.64073	31.6317	4.14419e-124	4.69762e-122	271.825
ZDHHC5	6.61667	7.01393	31.6746	2.59002e-124	2.97439e-122	271.777
YWHAQ	8.83917	8.26485	31.6298	4.22699e-124	4.7568e-122	271.64
CCNY	7.08233	6.21503	31.6636	2.92102e-124	3.34081e-122	271.621
NAP1L1	8.20612	8.22446	31.6239	4.51103e-124	5.05614e-122	271.515
EIF3D	7.91352	7.5548	31.6314	4.15763e-124	4.69762e-122	271.511
SLC35A4	6.43024	6.39076	31.6467	3.51383e-124	4.00248e-122	271.376
CELF1	6.19787	6.61427	31.5895	6.57543e-124	7.34064e-122	270.744
USP7	6.60385	7.06863	31.5581	9.28605e-124	1.03256e-121	270.525
CRTAP	7.22824	7.32049	31.5382	1.1549e-123	1.27911e-121	270.416
RPL3	10.8832	10.7646	31.4826	2.12576e-123	2.3268e-121	270.333
SSR3	7.8271	7.65742	31.5104	1.56687e-123	1.72177e-121	270.213
UQCRC2	7.33796	7.29945	31.515	1.48971e-123	1.64343e-121	270.17
RPL5	10.1546	9.42189	31.4323	3.6899e-123	3.97672e-121	269.67
UBAP2L	7.35953	7.44442	31.4503	3.03017e-123	3.27832e-121	269.488
DCTN1	6.9375	7.11942	31.457	2.81265e-123	3.05477e-121	269.481
UBAP1	6.22596	5.83806	31.4696	2.45027e-123	2.67156e-121	269.346
EIF3L	8.48728	8.28061	31.4003	5.24683e-123	5.61151e-121	269.132
USP39	6.1679	5.93665	31.4315	3.72179e-123	3.99572e-121	268.937
AP3D1	7.10075	7.09835	31.3664	7.61229e-123	8.0797e-121	268.526
KDM5C	7.39869	7.12315	31.3622	7.97015e-123	8.42761e-121	268.513
GTF3C2	6.0094	5.88453	31.377	6.77346e-123	7.21669e-121	268.305
PCBP2	7.37347	7.57915	31.3368	1.05336e-122	1.10963e-120	268.272
YWHAH	7.58063	7.31436	31.3054	1.48765e-122	1.55542e-120	267.93
NUP62	6.58807	6.06079	31.3201	1.26604e-122	1.32868e-120	267.818
CLIC1	8.32986	8.28009	31.2753	2.07145e-122	2.14185e-120	267.764
MAPK14	5.88123	6.00017	31.3049	1.49685e-122	1.55923e-120	267.536
SSR1	7.63117	7.5845	31.2607	2.43375e-122	2.49803e-120	267.481
C1orf43	7.98833	8.21045	31.2454	2.87898e-122	2.94423e-120	267.406
RACK1	10.5166	10.0997	31.2167	3.94634e-122	4.00653e-120	267.392
NCOA5	5.68702	5.81676	31.2965	1.64056e-122	1.7026e-120	267.382
CAMKK2	6.06743	5.9313	31.2724	2.13969e-122	2.20427e-120	267.187
MT-ND2	12.1339	12.1332	31.1605	7.32232e-122	7.38053e-120	266.945
GRSF1	6.85606	6.83725	31.224	3.64162e-122	3.71061e-120	266.919
HNRNPF	8.02393	8.1099	31.1282	1.04579e-121	1.05033e-119	266.134
NUP214	6.11667	6.09625	31.1621	7.19895e-122	7.28237e-120	266.049
HMGB1	8.21217	7.87995	31.0653	2.09016e-121	2.06955e-119	265.441
TM9SF4	6.56582	6.66384	31.0898	1.59644e-121	1.59195e-119	265.408
MMADHC	6.58788	6.45887	31.0914	1.56723e-121	1.56841e-119	265.404
CNOT9	6.08376	5.74096	31.0849	1.68371e-121	1.67303e-119	265.135
DNAJA1	8.49016	7.87221	31.0086	3.90545e-121	3.82639e-119	264.849
NUB1	6.84405	6.34049	31.0312	3.04539e-121	2.9942e-119	264.764
MDH1	7.40556	7.06789	31.0018	4.21003e-121	4.11043e-119	264.6
PRPF38A	6.05372	5.54697	31.0346	2.9328e-121	2.89367e-119	264.558
KDELR1	7.27918	7.47012	30.9766	5.55652e-121	5.40622e-119	264.356
SLC39A1	7.46601	7.38831	30.9362	8.67667e-121	8.41277e-119	263.923
CHMP3	6.26253	6.37407	30.8857	1.51421e-120	1.45806e-118	263.126
PSMC2	6.88368	6.66404	30.8742	1.7191e-120	1.64969e-118	263.105
FBXO42	4.82949	4.90437	30.9342	8.87466e-121	8.57506e-119	263.065
RTN4	7.84749	8.10315	30.842	2.45422e-120	2.34709e-118	263.007
RBM3	7.80143	7.78224	30.8309	2.77438e-120	2.64424e-118	262.848
SRSF6	6.7859	7.43612	30.8287	2.84097e-120	2.69854e-118	262.695
ATP5PB	7.32017	7.08661	30.7833	4.69455e-120	4.44412e-118	262.22
RPL4	10.6987	10.2174	30.7145	1.00368e-119	9.34357e-118	261.935
GOLGA3	6.59067	6.76848	30.7585	6.17127e-120	5.80286e-118	261.823
CNOT1	7.93679	7.43168	30.7159	9.88495e-120	9.23287e-118	261.576
ATG13	6.20246	6.49038	30.7355	7.95792e-120	7.45782e-118	261.488
AKAP8	5.17114	5.0353	30.7773	5.01182e-120	4.72849e-118	261.48
PSMD2	8.22418	7.89349	30.6717	1.61057e-119	1.47966e-117	261.165
ECPAS	6.80695	7.15302	30.69	1.31586e-119	1.21289e-117	261.151
ASXL1	6.29367	6.00451	30.6919	1.28836e-119	1.19145e-117	260.953
TOR1A	5.62055	5.57411	30.6987	1.19558e-119	1.10932e-117	260.851
MPRIP	7.09936	6.82021	30.6615	1.8038e-119	1.65177e-117	260.837
TPP1	7.37345	7.40968	30.6318	2.50371e-119	2.28523e-117	260.608
TRIP12	7.19364	7.53081	30.6017	3.49345e-119	3.17824e-117	260.272
XPO1	7.54905	7.46917	30.5927	3.86031e-119	3.48935e-117	260.203
ACTR3	8.18964	7.74575	30.5813	4.37873e-119	3.93258e-117	260.162
C4orf3	7.16731	6.91192	30.5963	3.70816e-119	3.36267e-117	260.146
GHITM	7.42652	7.49157	30.5813	4.37788e-119	3.93258e-117	260.072
UBE2Q1	6.72504	6.66392	30.5746	4.71843e-119	4.22413e-117	259.822
NECAP2	6.60667	6.10115	30.5733	4.78633e-119	4.27127e-117	259.729
TRIM26	6.45132	6.2285	30.5664	5.16345e-119	4.57864e-117	259.65
MFF	6.01862	5.96288	30.5723	4.84009e-119	4.30553e-117	259.612
ARIH2	5.93737	5.82792	30.5563	5.77776e-119	5.10721e-117	259.402
GLG1	7.69513	7.07626	30.5201	8.62569e-119	7.55314e-117	259.385
CPSF7	6.10344	6.26619	30.538	7.07375e-119	6.23313e-117	259.294
VTI1B	5.74237	5.94692	30.5208	8.55712e-119	7.51659e-117	259.014
PPP2CA	6.64912	6.99064	30.4961	1.12473e-118	9.81805e-117	259.005
RPS4X	10.7112	10.6319	30.4196	2.62733e-118	2.25829e-116	258.725
ARPC5	7.84839	7.53844	30.4414	2.06279e-118	1.79507e-116	258.585
SRPRA	7.42782	7.28894	30.4342	2.23483e-118	1.93876e-116	258.448
SRSF9	6.87867	6.96937	30.4283	2.38386e-118	2.05533e-116	258.283
SNX17	6.76223	6.7752	30.4295	2.35427e-118	2.03608e-116	258.268
RPN2	8.71468	8.87317	30.365	4.81094e-118	4.08507e-116	257.928
RRAGA	6.54108	6.12845	30.3967	3.38441e-118	2.90014e-116	257.804
SF3A3	6.78652	6.37278	30.389	3.6853e-118	3.14834e-116	257.763
MAX	5.97473	5.7341	30.3677	4.67097e-118	3.97828e-116	257.345
EIF1	8.60063	8.66383	30.3089	8.9611e-118	7.49549e-116	257.28
RBM39	7.0584	7.81718	30.3189	8.02073e-118	6.74922e-116	257.199
USP4	5.77806	5.90691	30.3464	5.90999e-118	4.98807e-116	257.101
RBM22	5.68712	5.8068	30.3488	5.75746e-118	4.87402e-116	257.093
DYNC1H1	8.42987	8.527	30.2914	1.08825e-117	9.04866e-116	257.08
PI4KB	6.61529	6.65132	30.3173	8.1691e-118	6.85349e-116	257.007
TNFRSF1A	7.45846	6.76904	30.2897	1.10882e-117	9.19241e-116	256.807
HNRNPR	7.09369	7.0598	30.2817	1.21235e-117	1.0021e-115	256.718
SRSF5	6.82404	7.13781	30.2722	1.3465e-117	1.10972e-115	256.601
RRAGC	5.73267	5.31626	30.3075	9.09835e-118	7.58764e-116	256.557
RCC2	7.92073	7.33383	30.2511	1.70167e-117	1.39016e-115	256.486
DCTN2	6.55057	6.75619	30.2683	1.40616e-117	1.15549e-115	256.472
PPHLN1	5.56871	5.48174	30.2551	1.62758e-117	1.33352e-115	255.996
MATR3	7.795	8.24045	30.1877	3.44355e-117	2.80499e-115	255.865
B2M	12.3066	11.3133	30.0915	1.00203e-116	8.06836e-115	255.224
TNIP1	7.36985	6.70894	30.1073	8.40768e-117	6.809e-115	254.796
PSEN1	6.16735	6.50012	30.0949	9.6542e-117	7.79597e-115	254.509
SART3	5.42999	5.56224	30.1161	7.62214e-117	6.19072e-115	254.464
CCT7	8.04611	7.91891	30.0532	1.53519e-116	1.23259e-114	254.38
HEXB	7.01144	6.94845	30.0463	1.65619e-116	1.32595e-114	254.124
DDX1	6.68888	6.81529	30.0361	1.85605e-116	1.48172e-114	253.959
ENSG00000068793	7.0642	7.26438	30.0274	2.04543e-116	1.62365e-114	253.956
NAP1L4	6.43583	7.0604	30.0333	1.91521e-116	1.52461e-114	253.933
ADAR	8.65707	8.83849	29.9947	2.94106e-116	2.32145e-114	253.859
ITM2B	8.58451	8.64137	29.9934	2.98449e-116	2.34911e-114	253.828
CFL1	9.79493	9.59564	29.957	4.47306e-116	3.48166e-114	253.56
PPP1R11	6.00702	6.31153	30.0127	2.40678e-116	1.9051e-114	253.559
CCT3	8.87436	8.61177	29.9451	5.10855e-116	3.96528e-114	253.31
TMEM214	6.85991	6.81	29.9729	3.74989e-116	2.9269e-114	253.29
PCYT1A	5.85772	6.07568	29.977	3.58024e-116	2.80229e-114	253.111
IWS1	5.72233	5.5961	29.979	3.50105e-116	2.74798e-114	253.033
UGP2	7.32636	6.8949	29.94	5.40438e-116	4.18332e-114	252.986
APEX1	7.27092	7.26871	29.9034	8.12441e-116	6.25424e-114	252.619
PRKACA	6.52589	6.42451	29.9156	7.09431e-116	5.4763e-114	252.58
ARCN1	7.16838	7.45657	29.8882	9.62816e-116	7.33127e-114	252.457
PAPOLA	7.37642	7.47835	29.8761	1.10117e-115	8.36202e-114	252.354
PABPC1	11.0077	10.2744	29.8393	1.65869e-115	1.23942e-113	252.354
TSPAN14	6.89405	6.59779	29.8892	9.51394e-116	7.26404e-114	252.348
ENSG00000179837	6.09845	6.24849	29.8923	9.19378e-116	7.03876e-114	252.24
HSPA9	7.81836	8.20987	29.8555	1.38494e-115	1.04321e-113	252.223
STAMBP	5.37104	5.6605	29.8935	9.07645e-116	6.96798e-114	252.039
WIPI2	6.28484	6.30694	29.8679	1.20642e-115	9.13651e-114	252.012
IFNGR2	6.92755	6.5384	29.8503	1.46821e-115	1.10297e-113	251.909
CIZ1	6.59715	6.20506	29.8456	1.54704e-115	1.15908e-113	251.789
SARS	7.27681	7.08644	29.8265	1.91405e-115	1.42264e-113	251.753
NEPRO	5.59205	5.30501	29.8572	1.35911e-115	1.02651e-113	251.616
MYL12B	8.67476	8.59967	29.7886	2.91955e-115	2.15854e-113	251.576
SMU1	6.32519	6.10879	29.8286	1.86988e-115	1.39351e-113	251.557
ARF4	7.86273	7.8793	29.7881	2.93626e-115	2.16518e-113	251.453
CTDSP2	7.42362	7.5828	29.7806	3.19009e-115	2.34004e-113	251.31
BRD4	6.43313	6.05282	29.7903	2.86568e-115	2.12432e-113	251.141
RBM14	5.62382	5.67781	29.7853	3.02723e-115	2.22641e-113	250.911
NMT1	6.50891	6.67937	29.7456	4.71507e-115	3.44065e-113	250.744
EIF2B1	5.35752	5.57178	29.7648	3.80722e-115	2.78543e-113	250.616
SAMD4B	6.65123	6.5521	29.7286	5.70072e-115	4.14909e-113	250.55
QARS	7.3326	7.44335	29.6852	9.24306e-115	6.67525e-113	250.242
MTA2	6.97951	6.59521	29.6927	8.50993e-115	6.16167e-113	250.202
POLE3	6.59235	6.16904	29.702	7.66387e-115	5.56345e-113	250.201
ILF2	8.61598	7.99205	29.6589	1.24016e-114	8.86491e-113	250.098
PKM	10.29	9.78876	29.6366	1.59115e-114	1.1259e-112	250.065
ANP32A	7.0746	7.02298	29.6714	1.07926e-114	7.75432e-113	250.026
RAN	8.31467	7.98121	29.6519	1.3404e-114	9.55712e-113	249.993
CTBP1	6.50335	6.59594	29.6664	1.14093e-114	8.17647e-113	249.862
TIAL1	5.4611	5.80856	29.677	1.0129e-114	7.29623e-113	249.7
H2AFV	6.63288	6.96522	29.6451	1.44616e-114	1.02589e-112	249.677
KCTD10	6.06968	6.08143	29.6504	1.36417e-114	9.70191e-113	249.555
MOB1A	7.19466	7.03751	29.6162	1.998e-114	1.40316e-112	249.427
METAP2	6.1727	6.31487	29.6213	1.88734e-114	1.33212e-112	249.277
STAU1	7.18804	7.25065	29.5935	2.57363e-114	1.7984e-112	249.208
RAB14	6.82928	7.08914	29.5973	2.46639e-114	1.72777e-112	249.191
SF3B1	8.04815	8.28748	29.5661	3.49249e-114	2.42837e-112	249.061
RTCB	6.97679	6.64493	29.5747	3.17385e-114	2.2123e-112	248.908
SMARCAL1	4.99418	4.90783	29.6167	1.98509e-114	1.3976e-112	248.773
DHX9	7.76541	7.80104	29.5413	4.60837e-114	3.18842e-112	248.727
TXNDC12	6.45901	6.20354	29.5573	3.85375e-114	2.67292e-112	248.606
DNM2	7.39291	6.99564	29.4707	1.01452e-113	7.00191e-112	247.85
AK2	7.79158	7.05549	29.4508	1.26705e-113	8.72336e-112	247.663
PARP1	7.70207	7.88844	29.4309	1.58341e-113	1.08217e-111	247.514
TMEM43	6.96162	6.50578	29.4436	1.37361e-113	9.43378e-112	247.447
RER1	6.67142	6.97578	29.4319	1.56452e-113	1.07187e-111	247.345
MT-ND5	11.4338	11.3835	29.3747	2.96774e-113	1.99901e-111	247.288
UBE2R2	6.50076	6.36233	29.4254	1.6837e-113	1.14235e-111	247.179
PTCD3	6.06667	5.89419	29.4305	1.59032e-113	1.08424e-111	247.12
CTCF	5.8383	5.89614	29.4281	1.63387e-113	1.11123e-111	247.065
SEC31A	7.64678	7.87217	29.3878	2.5612e-113	1.73351e-111	247.031
YME1L1	7.89439	7.429	29.3778	2.86596e-113	1.93511e-111	246.911
TBC1D9B	7.37663	7.39414	29.3425	4.25413e-113	2.85863e-111	246.473
STT3A	7.06966	7.35276	29.3407	4.34125e-113	2.9102e-111	246.413
CDC42SE1	7.13904	7.18297	29.3394	4.40156e-113	2.94359e-111	246.395
SRRM2	8.31822	8.86546	29.3082	6.24595e-113	4.15719e-111	246.276
ATP6AP2	7.09037	7.54565	29.3159	5.72941e-113	3.82247e-111	246.164
CALM3	7.59418	7.62941	29.277	8.85223e-113	5.87793e-111	245.785
PDIA3	8.67976	9.06972	29.2558	1.12252e-112	7.41846e-111	245.735
RAD23B	7.5344	7.67062	29.2632	1.03292e-112	6.84245e-111	245.629
HCFC1	6.69962	6.58708	29.2467	1.24209e-112	8.18932e-111	245.267
GAPDH	12.0227	10.5212	29.1849	2.4836e-112	1.59984e-110	245.162
HUWE1	8.15426	8.07668	29.1924	2.28178e-112	1.48004e-110	244.928
JOSD1	6.6539	6.08926	29.2143	1.78712e-112	1.17552e-110	244.843
SNW1	5.84011	6.00769	29.2097	1.8803e-112	1.23103e-110	244.68
COX7A2L	6.82991	6.62978	29.1919	2.29499e-112	1.48517e-110	244.673
CYTH1	6.8675	5.91322	29.1979	2.14524e-112	1.4012e-110	244.653
RBM23	6.23393	6.20684	29.197	2.16745e-112	1.40915e-110	244.62
RBM12	5.94634	6.28655	29.1976	2.15366e-112	1.40344e-110	244.595
NDEL1	5.41023	5.07461	29.211	1.85383e-112	1.21654e-110	244.452
DNAJC8	6.19128	6.13902	29.1811	2.58979e-112	1.6606e-110	244.431
MICU1	5.84235	5.95128	29.1836	2.51808e-112	1.61833e-110	244.371
HDAC3	5.82852	5.7044	29.1852	2.47465e-112	1.59775e-110	244.353
FKBP1A	8.15632	7.79205	29.1191	5.18904e-112	3.2971e-110	244.098
IPO9	6.88294	6.85756	29.129	4.64624e-112	2.96566e-110	244.015
N4BP1	6.4029	5.74453	29.1413	4.04841e-112	2.58997e-110	243.964
YWHAZ	10.0485	9.79711	29.0638	9.65175e-112	6.07757e-110	243.718
NFYC	5.80647	5.56219	29.1269	4.75542e-112	3.02845e-110	243.684
PHC2	7.10448	6.66803	29.082	7.86794e-112	4.98796e-110	243.491
UBQLN1	7.02468	7.14396	29.0705	8.95164e-112	5.66216e-110	243.405
BAZ1B	6.81965	6.81981	29.055	1.06497e-111	6.69093e-110	243.178
DPF2	5.97714	5.69933	29.0664	9.36535e-112	5.91051e-110	243.077
PBX2	5.79821	5.7832	29.0308	1.39694e-111	8.75697e-110	242.655
CUL3	5.89187	6.41847	29.0097	1.77035e-111	1.1073e-109	242.535
PRKRA	5.74573	5.5019	28.996	2.06318e-111	1.28758e-109	242.222
LRPPRC	7.47016	7.53676	28.9318	4.24056e-111	2.64055e-109	241.947
HDGF	9.05956	8.46292	28.9116	5.32245e-111	3.27781e-109	241.9
LARP1	7.46717	7.43448	28.9222	4.72563e-111	2.92311e-109	241.836
COPA	8.28566	8.38814	28.9067	5.62122e-111	3.45422e-109	241.8
KDM1A	6.69447	6.5796	28.9315	4.25374e-111	2.64289e-109	241.77
RNF130	7.20526	6.68129	28.9148	5.13223e-111	3.16763e-109	241.659
SETD3	5.70683	5.96537	28.9247	4.59528e-111	2.84877e-109	241.521
SF3B3	8.04981	7.37344	28.8657	8.90746e-111	5.426e-109	241.25
NFX1	6.02793	5.83515	28.8973	6.25012e-111	3.83226e-109	241.229
IRF2BP2	7.08963	7.28598	28.8662	8.86351e-111	5.41099e-109	241.168
TRPC4AP	6.62465	6.83032	28.8737	8.13976e-111	4.98e-109	241.168
PSMF1	6.73549	6.85404	28.8613	9.35787e-111	5.688e-109	241.045
KDELR2	8.14059	8.12062	28.8358	1.24694e-110	7.56287e-109	240.981
ACP1	6.66213	6.43149	28.8194	1.4986e-110	9.06958e-109	240.516
CAPN1	7.8612	7.58646	28.7853	2.19823e-110	1.32752e-108	240.371
MGAT1	7.9034	7.11831	28.7793	2.35199e-110	1.41731e-108	240.261
SMG7	6.37619	6.72009	28.7578	2.99549e-110	1.80121e-108	239.85
PPP4R3A	6.21128	6.15997	28.754	3.1252e-110	1.87519e-108	239.722
GNS	7.36281	7.8236	28.7245	4.35544e-110	2.60778e-108	239.669
FXR1	7.07126	6.90579	28.7119	5.017e-110	2.99747e-108	239.42
PPP2R1A	7.76092	8.05642	28.6764	7.47716e-110	4.45782e-108	239.185
MT-RNR2	13.1577	13.1989	28.6181	1.44126e-109	8.50225e-108	238.983
GCN1	6.83661	7.06794	28.6617	8.81765e-110	5.24585e-108	238.857
PTPRA	6.14965	6.58309	28.659	9.09794e-110	5.40113e-108	238.711
COPB2	7.88919	7.98371	28.6094	1.58966e-109	9.33833e-108	238.449
RNF216	5.91765	5.60288	28.6503	1.00262e-109	5.93964e-108	238.445
VAPA	6.95824	7.23007	28.6136	1.5158e-109	8.92313e-108	238.355
MAEA	5.52237	5.80195	28.64	1.12597e-109	6.65629e-108	238.308
RPS6	11.0176	10.3287	28.5705	2.46098e-109	1.42184e-107	238.299
H3F3B	9.08545	9.149	28.5799	2.21346e-109	1.28679e-107	238.26
GNAI3	6.96267	6.58574	28.6084	1.6068e-109	9.4193e-108	238.233
CCT8	7.84827	7.49857	28.5769	2.29037e-109	1.326e-107	238.041
UGGT1	6.5488	6.73407	28.5825	2.14982e-109	1.25239e-107	237.925
EIF4E2	6.15209	6.11207	28.5932	1.90688e-109	1.11551e-107	237.912
PAFAH1B2	5.99513	6.34755	28.5881	2.0185e-109	1.17834e-107	237.869
HK1	7.06053	7.3375	28.5633	2.66953e-109	1.53916e-107	237.813
EIF2S3	7.71405	7.6347	28.5553	2.92166e-109	1.68106e-107	237.802
TOMM20	7.89211	8.0904	28.5402	3.46193e-109	1.97168e-107	237.674
PWP1	5.65423	5.75999	28.5789	2.24042e-109	1.29977e-107	237.63
SMG5	7.41603	6.96193	28.5456	3.25753e-109	1.85905e-107	237.613
SRRT	6.62764	6.59314	28.5535	2.97931e-109	1.71072e-107	237.588
RNF4	6.09657	6.37083	28.546	3.24179e-109	1.85384e-107	237.428
GPBP1L1	6.71933	6.74342	28.5342	3.70408e-109	2.10531e-107	237.403
MAP1LC3B	6.45097	6.27883	28.5292	3.91737e-109	2.22203e-107	237.271
DGCR8	4.98839	4.92813	28.5468	3.21283e-109	1.84104e-107	237.011
MAPK1IP1L	6.0224	6.06492	28.4908	6.0364e-109	3.41709e-107	236.768
NAA50	7.42198	7.10291	28.4417	1.04959e-108	5.90574e-107	236.475
TMEM109	7.0007	6.88297	28.4424	1.04125e-108	5.87057e-107	236.429
CSNK1D	6.79574	7.03983	28.4426	1.03931e-108	5.87057e-107	236.416
GSN	9.23661	8.63796	28.4145	1.42649e-108	7.99434e-107	236.402
ACTR1A	6.65819	6.9495	28.4271	1.23784e-108	6.95099e-107	236.227
40057	8.41622	8.16867	28.3659	2.46658e-108	1.37681e-106	235.784
BAP1	6.19686	6.11736	28.3702	2.35115e-108	1.315e-106	235.452
STAT2	6.93953	6.81666	28.3315	3.63675e-108	2.02595e-106	235.183
SSRP1	7.3205	7.09528	28.3077	4.75459e-108	2.64342e-106	234.965
KIAA1191	6.5206	6.52581	28.3049	4.90683e-108	2.71728e-106	234.815
PLEKHM2	6.74703	5.96062	28.3075	4.76499e-108	2.64395e-106	234.801
G3BP1	7.45745	7.27899	28.2881	5.92833e-108	3.25721e-106	234.781
RIC8A	6.06137	6.63016	28.3045	4.92906e-108	2.72421e-106	234.768
MGEA5	6.64844	7.25344	28.2807	6.44943e-108	3.53658e-106	234.628
MRFAP1	7.48831	8.09829	28.2669	7.53674e-108	4.11671e-106	234.615
UBE2A	6.12616	6.09877	28.2939	5.55235e-108	3.05663e-106	234.597
ELOA	5.59513	5.63679	28.2956	5.45159e-108	3.00707e-106	234.486
TFG	6.77342	6.87156	28.2563	8.48765e-108	4.61811e-106	234.329
ATXN2L	7.08977	6.59369	28.2528	8.82931e-108	4.79469e-106	234.296
TINF2	5.52497	5.8298	28.2753	6.85571e-108	3.75203e-106	234.281
PLEKHB2	6.83813	6.96356	28.2432	9.8416e-108	5.33407e-106	234.204
MED28	5.74342	5.79906	28.2625	7.91715e-108	4.31608e-106	234.153
DAZAP1	6.87291	6.43957	28.2329	1.10618e-107	5.98384e-106	234.037
HSPD1	8.91165	8.47233	28.1799	2.01177e-107	1.08407e-105	233.759
MARS	6.87461	6.67921	28.1993	1.61523e-107	8.72068e-106	233.69
ERP44	6.43937	6.13273	28.1757	2.10726e-107	1.13335e-105	233.318
ARHGAP1	6.36386	7.07302	28.1597	2.52697e-107	1.35648e-105	233.238
EEF1A1	12.9082	12.3362	28.0991	5.00753e-107	2.64747e-105	233.158
EIF2S1	6.31145	6.2657	28.1579	2.57834e-107	1.37877e-105	233.13
FAF1	6.36605	5.67255	28.1586	2.558e-107	1.37051e-105	233.064
OTUD5	5.98311	5.88153	28.1517	2.766e-107	1.47631e-105	232.971
ATF4	8.65857	8.18545	28.1064	4.60884e-107	2.44129e-105	232.908
GNPDA1	5.86839	5.7359	28.1369	3.26869e-107	1.73799e-105	232.77
DHX16	5.40739	5.46214	28.1382	3.21941e-107	1.71504e-105	232.675
GORASP1	5.55467	5.70635	28.1165	4.11259e-107	2.18255e-105	232.51
RPS23	8.55155	8.63837	28.0376	1.00319e-106	5.24447e-105	232.157
RSL1D1	7.52305	7.36308	28.0513	8.5889e-107	4.51538e-105	232.156
RETREG2	6.49447	6.81537	28.0608	7.7198e-107	4.07376e-105	232.132
RIPK1	5.40359	5.5887	28.0597	7.81592e-107	4.11673e-105	231.818
DCTN5	6.1398	6.33985	28.0369	1.01083e-106	5.27455e-105	231.764
ANKRD13A	5.77749	5.59037	28.0473	8.98699e-107	4.71581e-105	231.735
MFN2	6.6053	6.66796	28.025	1.15716e-106	6.0269e-105	231.73
PABPC4	7.35127	6.82152	28.0177	1.25668e-106	6.5331e-105	231.714
ATG3	5.92905	5.67177	28.0411	9.64435e-107	5.0513e-105	231.708
UPF1	6.90469	6.96481	28.009	1.38583e-106	7.19117e-105	231.605
CCT6A	8.28874	7.74189	27.9669	2.23069e-106	1.1469e-104	231.297
CTDSP1	6.48983	6.76344	27.9766	1.99771e-106	1.029e-104	231.188
VPS26C	5.74683	5.78599	27.9892	1.73293e-106	8.9591e-105	231.122
ADIPOR1	7.112	7.47182	27.9592	2.43231e-106	1.24599e-104	231.115
MFSD1	6.93455	6.50717	27.9624	2.34621e-106	1.20409e-104	231.05
SNX5	6.75943	6.53484	27.9534	2.59847e-106	1.32868e-104	230.931
TAF8	4.97906	4.74554	27.9984	1.56249e-106	8.0929e-105	230.885
VASP	6.9561	6.60084	27.9429	2.92634e-106	1.48549e-104	230.839
ZNF317	5.19267	5.05113	27.9818	1.88474e-106	9.72603e-105	230.818
IFNAR1	6.0725	6.4446	27.9503	2.69068e-106	1.36834e-104	230.815
STRAP	7.57007	6.86435	27.9295	3.40586e-106	1.72578e-104	230.751
TCTN3	5.40232	5.93003	27.9531	2.60566e-106	1.32993e-104	230.693
MLEC	7.21563	7.69928	27.9074	4.37015e-106	2.2104e-104	230.555
LRCH3	5.22766	5.22694	27.9523	2.63035e-106	1.34009e-104	230.53
EIF3I	7.29937	7.33223	27.8876	5.46718e-106	2.75532e-104	230.312
NCBP2	6.13162	6.33523	27.9002	4.73924e-106	2.39276e-104	230.242
TMBIM1	7.53919	6.9386	27.8803	5.93568e-106	2.98606e-104	230.221
EMC1	6.13238	6.0113	27.8731	6.44483e-106	3.23639e-104	229.91
GSPT1	7.10862	7.67656	27.8458	8.77407e-106	4.39032e-104	229.861
GGA2	7.07668	6.86236	27.8432	9.03266e-106	4.51166e-104	229.759
UBE2G2	6.36488	6.16273	27.8539	8.00496e-106	4.01265e-104	229.728
RPL22	8.32228	8.18158	27.8087	1.33509e-105	6.64485e-104	229.555
CMTR1	5.62767	5.83073	27.8359	9.80845e-106	4.89044e-104	229.404
SLC35E1	6.37773	6.56324	27.8082	1.34331e-105	6.67389e-104	229.273
XPNPEP1	5.98766	5.69827	27.7971	1.52209e-105	7.54877e-104	229.004
TUG1	7.3217	7.23982	27.7646	2.19931e-105	1.08498e-103	228.937
PPP6C	6.05068	6.26222	27.7834	1.77804e-105	8.80254e-104	228.928
FAM32A	6.4292	6.24813	27.7715	2.0343e-105	1.00534e-103	228.834
SEC24C	6.87001	7.20607	27.7587	2.35126e-105	1.1579e-103	228.831
ANXA11	7.24169	7.28692	27.7509	2.56771e-105	1.26007e-103	228.773
KPNA4	6.6505	6.46348	27.7528	2.51288e-105	1.23533e-103	228.676
PACS1	6.76335	6.50032	27.716	3.813e-105	1.86464e-103	228.286
YTHDC1	5.82273	6.18324	27.7206	3.62168e-105	1.77418e-103	228.195
SP1	6.44181	6.88313	27.7064	4.25041e-105	2.07493e-103	228.176
DNAJB6	7.23967	6.74348	27.7011	4.51232e-105	2.19514e-103	228.171
DNAJB1	7.4702	7.3484	27.6812	5.65433e-105	2.74593e-103	228.022
HARS	5.66038	5.62446	27.7047	4.33578e-105	2.11292e-103	227.919
LMNA	9.02118	8.50031	27.6565	7.48194e-105	3.60846e-103	227.911
OXA1L	6.77552	6.79558	27.6797	5.7519e-105	2.78848e-103	227.907
RPS8	10.4567	9.88749	27.6372	9.30612e-105	4.45755e-103	227.832
FAM168B	7.0512	6.6019	27.6664	6.68568e-105	3.22999e-103	227.757
SLC44A2	8.26927	7.92572	27.6458	8.44761e-105	4.06022e-103	227.724
KPNA6	6.18366	6.2434	27.6667	6.66275e-105	3.22447e-103	227.642
RARS	6.1946	6.21676	27.6499	8.0642e-105	3.88259e-103	227.443
RANBP3	5.94362	5.82225	27.645	8.52278e-105	4.08933e-103	227.321
ST13	7.95762	7.9227	27.5978	1.45535e-104	6.92023e-103	227.169
ATF6B	6.46708	6.80107	27.6136	1.216e-104	5.81458e-103	227.146
DYNLL1	7.74191	7.83913	27.5981	1.45027e-104	6.91125e-103	227.144
MBD1	5.438	5.6278	27.6053	1.33576e-104	6.37635e-103	226.777
SAFB2	5.28087	5.39661	27.5977	1.4571e-104	6.92023e-103	226.639
UBE2I	6.3469	6.54183	27.568	2.04066e-104	9.67534e-103	226.588
MYO9B	7.29641	6.54631	27.5413	2.75917e-104	1.30599e-102	226.378
MAP7D1	7.15994	6.47811	27.5249	3.32477e-104	1.56841e-102	226.175
GNL2	6.668	6.09996	27.5282	3.20289e-104	1.51346e-102	226.117
CAPZA1	7.57539	7.28672	27.5066	4.09068e-104	1.9168e-102	226.074
SUMO1	6.76109	6.68634	27.5115	3.86855e-104	1.81575e-102	226.006
HLA-E	10.3198	9.1883	27.4752	5.8386e-104	2.71316e-102	225.989
CHD8	6.26832	6.48617	27.5138	3.76953e-104	1.77225e-102	225.976
DNTTIP2	6.05465	5.87662	27.5028	4.27036e-104	1.99766e-102	225.745
CD81	8.67611	8.8143	27.4619	6.79456e-104	3.14176e-102	225.736
PEBP1	7.77053	8.1763	27.4652	6.54491e-104	3.03132e-102	225.684
BSDC1	6.17053	6.623	27.4852	5.21625e-104	2.43202e-102	225.657
C10orf76	4.72522	5.07693	27.5236	3.3727e-104	1.58834e-102	225.651
RNF149	5.61483	5.61177	27.4908	4.89232e-104	2.28479e-102	225.529
ZDHHC7	5.86372	5.73059	27.478	5.66235e-104	2.63563e-102	225.43
ATMIN	6.39762	6.06799	27.4657	6.50471e-104	3.01769e-102	225.397
DAP3	7.14653	7.16412	27.4358	9.12962e-104	4.21451e-102	225.233
CLSTN1	7.57217	7.78838	27.4224	1.06347e-103	4.89709e-102	225.17
RPL10A	9.62546	9.47955	27.4024	1.33457e-103	6.11045e-102	225.147
ZNF638	6.30013	6.86313	27.4223	1.06432e-103	4.89709e-102	224.984
USP48	5.515	5.83323	27.419	1.10558e-103	5.0786e-102	224.744
P4HB	9.69391	9.50845	27.3639	2.06513e-103	9.37877e-102	224.72
ISG20L2	6.09105	5.97987	27.4082	1.24983e-103	5.73182e-102	224.711
MSN	9.70737	8.30066	27.3554	2.27517e-103	1.0316e-101	224.571
ATP6V1B2	7.02674	6.67995	27.3782	1.75594e-103	8.0266e-102	224.543
HDAC1	6.79162	6.62322	27.3725	1.87414e-103	8.55297e-102	224.458
RNF40	6.72114	6.95937	27.3643	2.05695e-103	9.35679e-102	224.382
EXOC4	5.91492	6.22021	27.3716	1.89297e-103	8.62487e-102	224.298
PRKCSH	8.50776	7.96115	27.3366	2.81734e-103	1.26921e-101	224.277
CYB5R3	7.75952	7.35335	27.341	2.67769e-103	1.20824e-101	224.243
PPP6R1	6.84198	6.35556	27.3496	2.42866e-103	1.09941e-101	224.182
HTATSF1	6.90183	6.397	27.348	2.47386e-103	1.11806e-101	224.165
FLII	7.06882	7.02734	27.3327	2.94329e-103	1.32382e-101	224.07
PNN	6.25258	6.37724	27.3313	2.98979e-103	1.34258e-101	223.914
ISCU	6.25129	6.29821	27.3294	3.0549e-103	1.36962e-101	223.884
UBB	7.85942	7.94061	27.3049	4.0335e-103	1.80259e-101	223.88
RAPGEF1	6.74786	6.11381	27.3207	3.37174e-103	1.50926e-101	223.824
CTSB	10.4411	10.1176	27.2676	6.16281e-103	2.73674e-101	223.693
RPS11	10.3505	10.1042	27.2657	6.29916e-103	2.78845e-101	223.667
NUP188	6.35713	6.01507	27.2958	4.47594e-103	1.99396e-101	223.488
THADA	5.38673	5.56578	27.297	4.41426e-103	1.96962e-101	223.316
RPL11	9.78883	9.58962	27.2299	9.46384e-103	4.17616e-101	223.221
RXRB	5.40289	5.60844	27.288	4.89148e-103	2.17562e-101	223.22
ABCF2	6.62114	5.96299	27.2664	6.24722e-103	2.76983e-101	223.176
DUSP3	6.09816	6.17916	27.2577	6.89947e-103	3.04937e-101	223.054
LRP10	7.38459	7.83734	27.2125	1.15243e-102	5.06146e-101	222.815
EIF4B	8.18398	8.43698	27.2009	1.31557e-102	5.75096e-101	222.759
RBPJ	6.12845	6.24355	27.2283	9.63192e-103	4.24365e-101	222.73
DNAJA2	6.59088	6.00859	27.2081	1.212e-102	5.31478e-101	222.537
PPM1G	7.37137	7.00235	27.1922	1.45213e-102	6.32815e-101	222.505
MBD2	6.20582	6.13623	27.2039	1.2704e-102	5.56218e-101	222.461
AAMP	6.6634	6.81801	27.1875	1.53059e-102	6.65975e-101	222.393
DDX50	5.64997	5.39082	27.2134	1.14112e-102	5.01969e-101	222.388
CLPTM1	6.84447	6.95912	27.1812	1.64562e-102	7.12704e-101	222.35
TMEM230	6.47594	6.84629	27.1767	1.73214e-102	7.49018e-101	222.253
KANSL3	5.80375	6.20873	27.1858	1.56055e-102	6.76906e-101	222.224
ASNSD1	5.7084	5.54321	27.1939	1.42415e-102	6.21592e-101	222.205
RAB10	7.17474	7.33871	27.1624	2.03604e-102	8.79075e-101	222.192
AGO1	5.86704	5.57288	27.1872	1.53644e-102	6.6748e-101	222.152
STAT3	7.78521	7.75448	27.142	2.56836e-102	1.1072e-100	222.035
VPS35	7.39432	7.23593	27.1409	2.60015e-102	1.11918e-100	221.959
TPD52L2	7.29921	7.05943	27.0723	5.67145e-102	2.43742e-100	221.168
SERP1	7.90468	7.94546	27.0498	7.3235e-102	3.12347e-100	221.025
NUCB1	7.99967	7.83825	27.0451	7.72776e-102	3.29087e-100	220.967
SMARCA4	7.79223	7.09571	27.0509	7.23751e-102	3.0915e-100	220.965
ZFAND3	6.05948	6.28838	27.0692	5.87758e-102	2.52214e-100	220.954
ABCF1	6.80461	6.49179	27.061	6.44712e-102	2.76231e-100	220.948
KDM2A	7.22203	7.19891	27.0384	8.33885e-102	3.54035e-100	220.8
ZFAND5	7.31677	7.00778	27.035	8.67119e-102	3.67588e-100	220.745
ZDHHC3	5.54196	6.10671	27.0564	6.7934e-102	2.90623e-100	220.73
SSR2	8.53398	8.30927	27.0091	1.16437e-101	4.9137e-100	220.617
NAGA	5.90598	5.96717	27.0427	7.9472e-102	3.37919e-100	220.609
MYO1C	7.33031	7.64746	27.0169	1.06577e-101	4.50438e-100	220.59
DENR	6.03531	6.31541	26.9978	1.32332e-101	5.57604e-100	220.142
KANSL2	5.27532	4.95646	27.022	1.00517e-101	4.25468e-100	220.126
PPP4R1	6.19371	6.14372	26.9943	1.37809e-101	5.7981e-100	220.099
RNPS1	6.5915	6.50502	26.9854	1.52384e-101	6.40171e-100	220.085
AES	7.79692	7.86112	26.966	1.90014e-101	7.97063e-100	220.074
CTNND1	7.64916	8.40051	26.936	2.67532e-101	1.12055e-99	219.756
SRP72	7.03885	7.14618	26.9231	3.09757e-101	1.29355e-99	219.478
SPPL3	6.04518	5.7946	26.9324	2.78596e-101	1.16516e-99	219.353
NOLC1	7.1035	6.88924	26.9099	3.60096e-101	1.49929e-99	219.306
ATXN10	6.39998	6.79559	26.9137	3.44781e-101	1.43767e-99	219.296
SRCAP	6.99446	7.18771	26.9033	3.87965e-101	1.61054e-99	219.258
SELENON	6.54148	7.07741	26.8967	4.18455e-101	1.73198e-99	219.139
AP2A2	5.83561	6.13871	26.9039	3.8533e-101	1.60198e-99	219.054
ATXN7L3	5.92619	5.99141	26.8989	4.07755e-101	1.69019e-99	218.995
VDAC1	7.40773	7.59199	26.8563	6.62252e-101	2.72496e-99	218.785
TNPO2	6.51262	6.28331	26.8575	6.53164e-101	2.69152e-99	218.612
SRP14	7.0999	7.69935	26.8373	8.22667e-101	3.3751e-99	218.566
RPA2	5.8541	5.6168	26.8641	6.06106e-101	2.50128e-99	218.552
UNC50	4.90574	5.07253	26.8758	5.30567e-101	2.19277e-99	218.454
ANXA6	7.84371	8.16281	26.8025	1.22188e-100	4.9983e-99	218.247
CBX3	7.47442	7.78687	26.8065	1.16826e-100	4.78592e-99	218.247
KDM2B	5.5173	4.82835	26.8511	7.03183e-101	2.88913e-99	218.222
TM9SF2	7.59268	8.15938	26.7866	1.46538e-100	5.97691e-99	218.06
CALU	8.75042	7.90229	26.7715	1.73961e-100	7.07483e-99	217.927
CFLAR	7.22209	6.57237	26.7873	1.45372e-100	5.93801e-99	217.924
EPRS	7.94598	7.7454	26.7724	1.72297e-100	7.01734e-99	217.889
LAMP2	7.67949	7.65727	26.7482	2.27013e-100	9.20571e-99	217.6
ACTN1	8.6448	7.91789	26.7337	2.67589e-100	1.08042e-98	217.506
EHD4	5.85378	5.96924	26.762	1.93879e-100	7.87347e-99	217.457
HMGN1	7.40221	7.86719	26.7345	2.65277e-100	1.07263e-98	217.439
SUPT5H	7.18854	6.85022	26.7411	2.4602e-100	9.96203e-99	217.418
FBRS	6.5847	6.39459	26.7285	2.84039e-100	1.1419e-98	217.194
DNM1L	6.16592	6.13983	26.7318	2.7371e-100	1.10355e-98	217.15
ANAPC16	6.61092	6.54567	26.7228	3.02939e-100	1.21614e-98	217.142
POLR2C	6.37977	5.94093	26.7288	2.83198e-100	1.14016e-98	217.127
APP	10.3676	9.51107	26.6821	4.81999e-100	1.92669e-98	217.081
EIF3E	9.28943	8.36727	26.6781	5.0461e-100	2.0142e-98	216.936
UBE2J1	6.91825	6.50124	26.6924	4.28728e-100	1.71865e-98	216.828
STX12	5.65077	5.85518	26.6894	4.4357e-100	1.77561e-98	216.598
EFTUD2	6.60645	6.63563	26.6672	5.7095e-100	2.27576e-98	216.525
GART	6.87913	6.37663	26.6662	5.7741e-100	2.29498e-98	216.511
DDX5	8.88379	9.35785	26.6378	7.98863e-100	3.15281e-98	216.509
ALKBH5	6.0403	6.04772	26.6665	5.75538e-100	2.29079e-98	216.409
API5	6.1988	6.80495	26.6539	6.64305e-100	2.63289e-98	216.346
SRRM1	5.97562	6.10676	26.6602	6.18668e-100	2.45548e-98	216.337
LITAF	7.80866	7.55425	26.6311	8.62203e-100	3.39323e-98	216.284
DAP	7.67194	7.28782	26.6252	9.22152e-100	3.62407e-98	216.193
PPP2R5D	6.18462	5.75175	26.6465	7.23081e-100	2.85775e-98	216.163
NOP58	6.77619	6.20656	26.6356	8.18774e-100	3.22685e-98	216.138
FTH1	9.75422	9.39398	26.5772	1.59445e-99	6.22257e-98	215.869
SUMO3	7.30599	6.97665	26.5964	1.28013e-99	5.01685e-98	215.81
LRRC47	5.76384	5.66769	26.6189	9.90931e-100	3.88892e-98	215.787
FAM129B	8.0472	7.6154	26.5799	1.54572e-99	6.04083e-98	215.724
GMEB1	4.48503	4.32773	26.6518	6.80858e-100	2.69468e-98	215.671
KARS	7.97663	7.12389	26.5728	1.67628e-99	6.52376e-98	215.603
ERLEC1	6.13224	6.39043	26.5883	1.40367e-99	5.49334e-98	215.576
TOMM70	6.16406	6.72535	26.5733	1.66567e-99	6.49146e-98	215.443
ABI1	6.8211	6.16966	26.5695	1.74084e-99	6.76559e-98	215.408
GATAD2A	6.70236	6.13601	26.5635	1.86213e-99	7.22697e-98	215.319
PSMB2	7.7715	6.93876	26.5489	2.20108e-99	8.51885e-98	215.308
IPO5	7.14188	7.01092	26.5499	2.17625e-99	8.43439e-98	215.275
PICALM	7.20967	7.20652	26.53	2.73076e-99	1.05543e-97	215.079
UBE2H	6.91261	7.2979	26.5199	3.06503e-99	1.18136e-97	214.945
HNRNPAB	7.81487	7.34042	26.5117	3.36455e-99	1.29325e-97	214.923
TYK2	6.52199	6.01796	26.5249	2.89285e-99	1.11654e-97	214.859
USP10	6.49497	6.08914	26.5148	3.24526e-99	1.24911e-97	214.755
ARL6IP5	7.23305	7.37543	26.4995	3.86719e-99	1.48442e-97	214.75
CCT5	8.25206	7.60978	26.4756	5.07583e-99	1.93247e-97	214.561
NDFIP1	6.46682	7.04643	26.4825	4.69372e-99	1.79186e-97	214.478
MCMBP	6.28744	6.16096	26.4893	4.343e-99	1.6625e-97	214.445
CYB5B	6.08546	5.8008	26.4925	4.18544e-99	1.60438e-97	214.433
RNF19B	6.42199	5.25494	26.4847	4.57915e-99	1.75051e-97	214.314
EI24	6.71185	7.11927	26.4601	6.06318e-99	2.30212e-97	214.245
RPLP0	10.8624	10.5124	26.4271	8.83534e-99	3.32762e-97	214.245
SSB	6.62752	6.32673	26.4613	5.97553e-99	2.27192e-97	214.179
PRMT2	6.60774	6.50059	26.4548	6.43613e-99	2.43712e-97	214.122
RBBP6	5.89217	6.07631	26.4587	6.16083e-99	2.33603e-97	214.05
TM9SF3	7.28521	7.90409	26.4313	8.41872e-99	3.17926e-97	214.021
VHL	5.90817	5.99233	26.4472	7.02459e-99	2.65636e-97	213.921
ANXA7	6.76086	7.0172	26.4289	8.65674e-99	3.26475e-97	213.893
NFKBIA	7.62552	6.78796	26.4174	9.86162e-99	3.70419e-97	213.811
CD63	8.84029	8.96874	26.3979	1.23326e-98	4.62612e-97	213.782
ZC3H15	6.47559	6.18039	26.4249	9.05762e-99	3.40676e-97	213.744
SNIP1	4.3467	4.35776	26.4792	4.87445e-99	1.85832e-97	213.726
MTCH2	6.44713	6.71239	26.3701	1.69283e-98	6.34156e-97	213.167
YKT6	7.11518	6.85076	26.3632	1.83182e-98	6.84393e-97	213.164
EIF2A	6.63548	6.59376	26.367	1.75411e-98	6.56233e-97	213.152
EIF4A2	8.15357	8.26583	26.344	2.28195e-98	8.503e-97	213.106
TMEM59	7.77731	8.26432	26.3322	2.61048e-98	9.67571e-97	212.957
BRK1	7.48239	7.47739	26.3364	2.4878e-98	9.23319e-97	212.936
VPS11	5.29801	5.63823	26.3602	1.89572e-98	7.07321e-97	212.829
PRKAG1	5.87857	6.10108	26.3404	2.37628e-98	8.83099e-97	212.737
RNF220	6.17962	5.58072	26.3416	2.3439e-98	8.72222e-97	212.712
IVNS1ABP	7.18184	6.71022	26.3108	3.33148e-98	1.23318e-96	212.562
RUFY1	6.0185	5.90048	26.3014	3.70946e-98	1.36947e-96	212.281
MBD4	5.63392	5.50892	26.3059	3.5229e-98	1.30231e-96	212.24
CNOT11	5.43999	5.71363	26.2935	4.0619e-98	1.49761e-96	212.107
ANP32B	7.72994	6.95679	26.2641	5.6772e-98	2.08768e-96	212.087
TCP1	7.84846	7.46469	26.2514	6.56758e-98	2.40877e-96	211.999
SYNCRIP	7.68857	7.45089	26.2469	6.91143e-98	2.53157e-96	211.935
TMED9	8.06866	7.67953	26.2408	7.41086e-98	2.71096e-96	211.905
NADK	5.98899	5.78342	26.267	5.49656e-98	2.0239e-96	211.883
NUDCD3	6.24843	6.72202	26.2563	6.21135e-98	2.28111e-96	211.882
ZNF592	6.04762	5.70771	26.2374	7.70365e-98	2.81439e-96	211.548
CHD3	7.16379	7.40149	26.2161	9.831e-98	3.56832e-96	211.548
DCTD	5.96084	5.98335	26.234	8.0135e-98	2.92378e-96	211.522
ZC3HAV1	5.83576	5.91869	26.2253	8.8454e-98	3.21475e-96	211.408
PMPCB	5.58107	5.7254	26.2295	8.43801e-98	3.07067e-96	211.398
ENSG00000131795	6.39776	6.4367	26.2119	1.03076e-97	3.73648e-96	211.368
EPC1	5.4938	5.21231	26.2318	8.21537e-98	2.99354e-96	211.351
SMARCA5	6.75381	6.7035	26.1892	1.33728e-97	4.82886e-96	211.158
OGDH	6.79162	6.68892	26.1832	1.43076e-97	5.15974e-96	211.104
INTS14	5.52779	5.60747	26.2034	1.13636e-97	4.11396e-96	211.085
STT3B	7.4549	7.59406	26.1627	1.81007e-97	6.50254e-96	210.986
ARL2BP	5.67019	5.58737	26.1903	1.32022e-97	4.77339e-96	210.952
FAM192A	6.23301	5.94587	26.1809	1.46919e-97	5.29154e-96	210.952
MRPL3	6.8368	6.63658	26.1669	1.72363e-97	6.19999e-96	210.916
EIF3J	5.85216	6.13998	26.1461	2.18727e-97	7.83754e-96	210.545
SLC25A5	8.45404	7.9438	26.109	3.34144e-97	1.19123e-95	210.449
CSNK2A2	6.11993	5.40253	26.1353	2.4743e-97	8.8547e-96	210.355
SAP130	4.96363	4.94305	26.15	2.09178e-97	7.50496e-96	210.303
OGFOD1	5.67195	5.32506	26.1309	2.60158e-97	9.29833e-96	210.249
VPS26A	5.96544	6.0601	26.115	3.12163e-97	1.11428e-95	210.188
STK40	6.78171	5.88618	26.1056	3.47542e-97	1.23742e-95	210.148
AKT2	6.86924	6.86417	26.0762	4.86214e-97	1.7224e-95	209.913
MYD88	6.64338	6.15428	26.0819	4.55735e-97	1.61852e-95	209.906
PRPF40A	6.81249	6.76243	26.0724	5.08197e-97	1.798e-95	209.854
ANAPC7	5.47275	5.59048	26.0937	3.98223e-97	1.41607e-95	209.83
HDAC7	6.13827	6.1191	26.0804	4.63763e-97	1.64495e-95	209.83
PRPF19	6.95836	7.18648	26.0607	5.80987e-97	2.05036e-95	209.765
SHC1	6.77314	6.80769	26.0509	6.4953e-97	2.28649e-95	209.618
NPLOC4	7.35625	6.88372	26.0387	7.47012e-97	2.62635e-95	209.515
MTIF2	5.41378	5.27457	26.0684	5.31538e-97	1.87821e-95	209.496
FTL	11.9288	11.2383	26.0022	1.13326e-96	3.95457e-95	209.488
MPV17	5.2797	5.50893	26.0518	6.43153e-97	2.26689e-95	209.333
DAXX	6.27651	6.30398	26.0278	8.4583e-97	2.96263e-95	209.264
PPP5C	5.71808	5.58353	26.0344	7.84178e-97	2.75356e-95	209.205
MPZL1	7.25043	7.3875	26.0068	1.07563e-96	3.75813e-95	209.191
YPEL5	5.87322	6.40986	26.0189	9.36339e-97	3.27555e-95	209.143
KBTBD2	5.67631	5.64745	26.0287	8.36949e-97	2.93519e-95	209.139
UBAC2	6.13758	6.17348	25.9899	1.30469e-96	4.54712e-95	208.817
STK25	6.46397	6.12023	25.9876	1.34029e-96	4.66536e-95	208.805
PFN1	9.59384	8.92351	25.9536	1.97584e-96	6.84364e-95	208.794
CDK5RAP2	5.96704	6.04406	25.9802	1.45807e-96	5.06905e-95	208.668
RNF41	5.06888	5.42053	25.9718	1.60489e-96	5.56566e-95	208.385
CSNK1E	6.64983	6.67972	25.9347	2.45454e-96	8.47027e-95	208.285
HNRNPUL2	5.99087	5.79334	25.9392	2.33163e-96	8.066e-95	208.18
PGK1	9.22536	8.85052	25.8918	4.00694e-96	1.37428e-94	208.076
PKNOX1	4.04838	4.45843	25.9764	1.52209e-96	5.28505e-95	208.04
MRPL35	4.89503	5.30718	25.9387	2.34267e-96	8.0942e-95	207.972
NDUFA10	6.3457	6.58015	25.9038	3.49317e-96	1.20101e-94	207.901
SLC20A1	6.08775	6.13313	25.9069	3.37084e-96	1.16037e-94	207.865
YIPF4	5.80094	5.87751	25.9104	3.23863e-96	1.11623e-94	207.846
UBE2L3	6.90009	6.69056	25.8891	4.13515e-96	1.41652e-94	207.787
NBAS	5.44102	5.93732	25.8932	3.94553e-96	1.35487e-94	207.623
ELOVL1	7.03148	6.68664	25.8695	5.17402e-96	1.76591e-94	207.579
PDCD6	6.4116	6.53339	25.8712	5.07493e-96	1.7342e-94	207.541
CHMP4B	6.86101	7.31092	25.8493	6.52102e-96	2.21754e-94	207.384
ZNF384	5.65254	5.3592	25.8762	4.79011e-96	1.63887e-94	207.36
UNC45A	6.17897	6.32335	25.8559	6.04544e-96	2.06082e-94	207.327
PEX26	6.11634	5.81692	25.8535	6.21344e-96	2.11551e-94	207.243
A2M	10.2113	9.43874	25.8108	1.01255e-95	3.39386e-94	207.216
RTF2	6.62214	6.48901	25.834	7.76511e-96	2.63422e-94	207.133
HSPA4	6.86483	7.16257	25.8253	8.57965e-96	2.89651e-94	207.102
SRP68	6.48773	6.54889	25.8294	8.18867e-96	2.77454e-94	207.065
STIP1	7.77334	7.48864	25.8072	1.05587e-95	3.53063e-94	206.978
EDC3	5.27426	5.20999	25.8448	6.86581e-96	2.33196e-94	206.962
C11orf58	6.65026	7.03036	25.8138	9.7905e-96	3.29339e-94	206.944
AP2A1	6.41818	6.5738	25.8121	9.98136e-96	3.34955e-94	206.877
MMGT1	5.95028	5.16287	25.8283	8.29535e-96	2.80391e-94	206.853
TXNDC15	5.74477	5.85442	25.8214	8.97293e-96	3.022e-94	206.846
BAG5	5.67783	5.67805	25.8228	8.82779e-96	2.9767e-94	206.836
COP1	5.67783	5.83831	25.813	9.87988e-96	3.31948e-94	206.734
MRPL44	4.90758	4.87153	25.8286	8.26619e-96	2.79743e-94	206.665
CREG1	7.53723	7.17878	25.7826	1.39924e-95	4.66762e-94	206.665
SPCS3	6.67418	6.73181	25.7809	1.42625e-95	4.75208e-94	206.555
RBM6	5.64242	6.08175	25.794	1.22791e-95	4.10098e-94	206.532
ESYT2	7.78011	7.07564	25.7661	1.68912e-95	5.62124e-94	206.484
PANK2	4.95487	4.92028	25.8085	1.03953e-95	3.48013e-94	206.447
IK	6.32045	6.59241	25.7602	1.8092e-95	6.0066e-94	206.279
PRDX6	7.98523	7.77249	25.7362	2.38092e-95	7.86741e-94	206.201
SBDS	6.16969	6.10036	25.7469	2.10596e-95	6.96706e-94	206.066
SLC39A7	7.37049	7.57112	25.728	2.61415e-95	8.60764e-94	206.062
DBNL	6.70285	6.87209	25.7318	2.50247e-95	8.24962e-94	206.014
IARS	7.19617	7.18311	25.7269	2.64821e-95	8.70958e-94	206.006
MAP2K1	5.9343	5.35103	25.7473	2.09499e-95	6.93898e-94	205.976
SLC4A1AP	5.11295	4.91669	25.7651	1.71035e-95	5.68515e-94	205.973
TARS	7.40506	6.88295	25.7221	2.79878e-95	9.19398e-94	205.952
EIF4ENIF1	4.99951	4.87055	25.7483	2.0724e-95	6.87227e-94	205.774
CLK3	5.35573	5.32989	25.7355	2.39807e-95	7.91476e-94	205.76
SMAD2	5.98041	6.32691	25.7164	2.98654e-95	9.79929e-94	205.728
RNF20	5.51092	5.90592	25.715	3.03488e-95	9.94625e-94	205.615
STK24	6.92384	6.69349	25.6937	3.87301e-95	1.26634e-93	205.577
BTBD1	6.15869	6.27344	25.6875	4.1573e-95	1.35613e-93	205.413
MLH1	5.39891	5.42799	25.7021	3.51901e-95	1.15194e-93	205.41
RSRC2	5.72313	6.0941	25.6876	4.15088e-95	1.35562e-93	205.351
COPS8	5.83431	6.04496	25.6862	4.21772e-95	1.37424e-93	205.349
BRD7	6.51769	5.68197	25.6804	4.5116e-95	1.46829e-93	205.307
AHSA1	7.0898	6.6632	25.6537	6.12312e-95	1.98813e-93	205.145
ATG9A	6.00011	5.86409	25.6686	5.16154e-95	1.67786e-93	205.144
LDHA	9.5524	9.17626	25.623	8.70687e-95	2.81726e-93	205.053
RPS18	10.6471	10.2796	25.6138	9.67139e-95	3.11496e-93	205.022
UBE2E1	6.42233	6.22733	25.6407	7.10675e-95	2.30484e-93	204.905
YWHAG	7.50008	7.54228	25.6251	8.49586e-95	2.75217e-93	204.897
RALY	7.57778	7.41082	25.6162	9.41375e-95	3.03547e-93	204.799
POLR1A	6.19106	5.96065	25.6225	8.75578e-95	2.82983e-93	204.652
GTF2H1	5.44902	5.51331	25.6197	9.03928e-95	2.91809e-93	204.481
DDX18	6.66583	6.37975	25.5872	1.3125e-94	4.21762e-93	204.331
FBXO18	6.39886	5.83543	25.5928	1.23029e-94	3.95797e-93	204.33
YBX1	9.91048	8.30199	25.547	2.08007e-94	6.64601e-93	204.168
CLPTM1L	7.09256	6.89771	25.558	1.83318e-94	5.8773e-93	204.084
CMPK1	7.31812	7.04999	25.5497	2.01688e-94	6.45147e-93	204.008
CSNK2A1	6.59642	6.75872	25.5561	1.87414e-94	6.00175e-93	204.004
MPHOSPH10	5.59469	5.44416	25.5744	1.51842e-94	4.87373e-93	203.976
NFE2L1	7.65735	7.91805	25.5278	2.59255e-94	8.27401e-93	203.838
SNX3	7.57303	7.08155	25.5188	2.87144e-94	9.11218e-93	203.681
ENO1	10.9826	9.74934	25.4908	3.96159e-94	1.25574e-92	203.62
SAE1	6.53709	6.62834	25.5211	2.79828e-94	8.91031e-93	203.596
BTF3L4	6.08612	5.90261	25.5197	2.84188e-94	9.03886e-93	203.473
ELK1	5.7375	5.26932	25.5195	2.85162e-94	9.05955e-93	203.36
CHTF8	5.39489	5.11885	25.5247	2.68471e-94	8.55841e-93	203.357
ASCC2	6.39105	5.97188	25.4862	4.17617e-94	1.32227e-92	203.137
RBM17	6.99411	6.20113	25.4784	4.56509e-94	1.44052e-92	203.115
SCYL1	6.85199	6.56233	25.4733	4.8403e-94	1.52565e-92	203.081
MTHFD1	6.214	6.06961	25.4808	4.44301e-94	1.40358e-92	203.067
TERF2IP	5.96788	5.88667	25.4839	4.28722e-94	1.35589e-92	203.063
RALGDS	6.52964	6.34134	25.4704	5.00584e-94	1.57428e-92	202.999
ELAC2	5.90994	5.77715	25.4725	4.88697e-94	1.53863e-92	202.908
RPS14	9.79047	9.55323	25.4276	8.16916e-94	2.55478e-92	202.862
STK38	6.50012	5.87857	25.4513	6.22818e-94	1.95212e-92	202.737
VMA21	6.05671	5.50954	25.4538	6.056e-94	1.90028e-92	202.681
SFSWAP	4.91632	5.23519	25.4646	5.34706e-94	1.67971e-92	202.608
NPM1	9.34684	8.88187	25.4066	1.03949e-93	3.2436e-92	202.579
PRPF4	5.50615	5.36389	25.4477	6.49474e-94	2.0334e-92	202.527
PDIA4	7.9911	7.72374	25.3973	1.15686e-93	3.60182e-92	202.363
DSTN	7.76994	8.63293	25.3939	1.20295e-93	3.74116e-92	202.362
OSTC	6.77291	6.59762	25.4084	1.01827e-93	3.18094e-92	202.336
UBP1	6.62661	6.33948	25.3998	1.12449e-93	3.50492e-92	202.214
NDUFS1	6.22044	6.584	25.3929	1.21663e-93	3.77951e-92	202.123
PPIB	7.76643	7.39552	25.3747	1.49867e-93	4.64538e-92	202.078
PFDN1	5.57956	5.70494	25.3792	1.42441e-93	4.42008e-92	201.813
SEC13	7.22477	6.77579	25.3419	2.18344e-93	6.74555e-92	201.629
COPZ1	7.03586	7.64429	25.332	2.44592e-93	7.53984e-92	201.562
PSMD14	6.5958	6.11642	25.3439	2.13405e-93	6.60753e-92	201.555
EXT2	6.12023	6.35576	25.3425	2.16993e-93	6.71123e-92	201.511
NARS	6.87921	7.17592	25.3286	2.54529e-93	7.82893e-92	201.485
FAM120A	6.74569	7.50921	25.3251	2.64721e-93	8.1335e-92	201.458
CAPNS1	8.09643	8.42405	25.3133	3.0323e-93	9.29628e-92	201.447
EIF2B5	5.91684	6.05659	25.3292	2.52781e-93	7.78371e-92	201.324
STRIP1	5.0442	4.82872	25.3354	2.35406e-93	7.26467e-92	201.12
TMEM167B	5.6865	5.90508	25.3106	3.12738e-93	9.5773e-92	201.078
MINK1	6.20801	6.05263	25.3	3.53229e-93	1.08055e-91	201.024
PTPA	7.23937	7.72962	25.2796	4.46127e-93	1.3588e-91	200.99
TIMMDC1	6.21151	6.01939	25.293	3.82886e-93	1.16999e-91	200.939
VIPAS39	4.80587	4.68917	25.3166	2.92083e-93	8.96437e-92	200.848
CNOT8	6.01671	5.95202	25.2865	4.12333e-93	1.2586e-91	200.842
OAZ1	8.70889	8.50453	25.2549	5.92445e-93	1.79858e-91	200.823
TRA2A	5.4227	5.85725	25.2862	4.13818e-93	1.26176e-91	200.749
VIM	10.0872	9.23654	25.219	8.94671e-93	2.70146e-91	200.486
AP1B1	7.6708	7.13552	25.2337	7.55944e-93	2.28998e-91	200.459
BCL2L13	6.09323	5.94723	25.2499	6.27891e-93	1.90413e-91	200.437
ENSG00000121848	5.52387	5.87949	25.256	5.85392e-93	1.7791e-91	200.434
DHDDS	4.99425	5.18154	25.2684	5.07378e-93	1.54367e-91	200.42
NUP98	6.44965	6.73792	25.2256	8.28945e-93	2.50841e-91	200.254
GOLGA2	6.47865	6.69783	25.2245	8.39684e-93	2.53816e-91	200.244
DDX42	6.71307	7.18464	25.2014	1.09474e-92	3.29847e-91	200.03
39326	7.13745	7.21879	25.1965	1.1579e-92	3.47755e-91	200.008
SYVN1	6.03023	6.18109	25.2087	1.00684e-92	3.0369e-91	199.988
YIPF3	6.80499	7.04265	25.1973	1.14734e-92	3.45323e-91	199.984
GNL3	6.57697	6.41592	25.1967	1.15547e-92	3.47399e-91	199.907
TGOLN2	7.57032	7.85859	25.1727	1.52229e-92	4.53306e-91	199.803
MBTPS1	6.85639	7.04078	25.181	1.38408e-92	4.14352e-91	199.801
MRPL49	5.95045	6.2461	25.1913	1.22995e-92	3.68998e-91	199.788
C6orf62	7.18523	7.54852	25.1732	1.51337e-92	4.51128e-91	199.76
NFATC2IP	5.40605	5.38988	25.1873	1.28648e-92	3.85546e-91	199.582
SLTM	6.00786	6.40295	25.1702	1.567e-92	4.6563e-91	199.568
TAGLN2	9.78103	9.23098	25.1344	2.36138e-92	6.95776e-91	199.522
LEMD2	5.75919	5.77387	25.1724	1.52678e-92	4.54159e-91	199.5
SLC25A44	5.29429	5.61528	25.1782	1.42871e-92	4.27256e-91	199.498
IL17RA	5.68961	5.19252	25.1773	1.44302e-92	4.31076e-91	199.489
MSH6	6.53925	6.16784	25.1604	1.75382e-92	5.20592e-91	199.47
LARP4B	6.38871	6.15954	25.1586	1.78942e-92	5.30595e-91	199.449
FCF1	5.45767	5.25804	25.1752	1.47978e-92	4.41587e-91	199.44
TXNDC11	6.01037	6.04494	25.1542	1.88128e-92	5.56655e-91	199.357
CSRP1	8.0528	7.94977	25.1272	2.56571e-92	7.54394e-91	199.316
RNF185	5.49479	5.61866	25.1576	1.81038e-92	5.36245e-91	199.29
PSME3	6.45714	6.66697	25.1394	2.23127e-92	6.59519e-91	199.269
MED15	6.6865	6.12632	25.1341	2.37016e-92	6.9763e-91	199.189
GNA12	6.45763	6.1232	25.1353	2.33775e-92	6.89538e-91	199.184
IGFBP7	8.70629	8.53483	25.1096	3.13963e-92	9.20246e-91	199.174
ZFP91	5.85767	6.1865	25.1385	2.25388e-92	6.65499e-91	199.167
ATP2C1	7.27768	6.89403	25.1149	2.95476e-92	8.67874e-91	199.073
ACTR1B	5.79915	5.85238	25.1137	2.99605e-92	8.79082e-91	198.855
SDHB	6.21341	6.01702	25.1068	3.24343e-92	9.48685e-91	198.828
STRN4	6.19179	6.22389	25.1027	3.40134e-92	9.92801e-91	198.804
ABCF3	5.87082	5.80332	25.1082	3.19006e-92	9.34051e-91	198.796
SCARB2	7.24733	8.11118	25.077	4.56767e-92	1.32496e-90	198.715
CCNK	5.31996	5.19313	25.1046	3.32499e-92	9.71529e-91	198.625
STX6	5.77966	5.91639	25.0886	3.99551e-92	1.16381e-90	198.572
DHX8	5.65983	5.95791	25.0845	4.19015e-92	1.21797e-90	198.514
SPATS2	5.55598	5.08071	25.0934	3.78088e-92	1.10243e-90	198.503
DYM	5.40054	5.3935	25.0846	4.18706e-92	1.21797e-90	198.422
SDF4	7.29202	7.12636	25.0559	5.81495e-92	1.68327e-90	198.419
SLU7	5.52677	5.70718	25.0749	4.67626e-92	1.35505e-90	198.365
GTF2F1	6.04023	6.15704	25.0497	6.24445e-92	1.80574e-90	198.182
HMGN2	7.37978	7.48849	25.031	7.73957e-92	2.2266e-90	198.16
BRAP	4.42246	4.67053	25.0823	4.29847e-92	1.24816e-90	198.104
TBC1D20	5.52554	5.94578	25.0452	6.57503e-92	1.89741e-90	198.058
SYF2	5.39705	5.67004	25.0472	6.43207e-92	1.85807e-90	198.033
ADNP	6.53998	7.07156	25.0257	8.22612e-92	2.36172e-90	198.024
DR1	6.06148	5.8733	25.0328	7.58154e-92	2.18338e-90	197.967
MTATP6P1	9.14015	9.38697	24.9946	1.17675e-91	3.35782e-90	197.916
EMC4	5.92002	6.06877	25.0265	8.15286e-92	2.34309e-90	197.905
SNU13	7.24111	6.73176	25.0125	9.57569e-92	2.74076e-90	197.899
COPS7B	5.23423	4.97651	25.0436	6.69952e-92	1.93135e-90	197.87
HDAC6	5.58195	5.64699	25.014	9.41441e-92	2.69735e-90	197.673
TUBA1B	8.98518	7.98262	24.9767	1.44451e-91	4.10929e-90	197.653
RYK	6.34433	5.98764	25.001	1.09249e-91	3.12374e-90	197.638
ZC3H4	4.95927	5.27484	25.0202	8.77057e-92	2.51546e-90	197.624
TOR1AIP2	5.63769	5.96043	25	1.10511e-91	3.1566e-90	197.555
SRF	6.53286	5.67969	24.9938	1.18713e-91	3.38398e-90	197.546
CNOT10	5.45278	5.16009	24.9924	1.20642e-91	3.43547e-90	197.354
DNMT1	7.45349	6.5048	24.9605	1.74063e-91	4.93666e-90	197.303
DFFA	5.7621	5.55176	24.976	1.45597e-91	4.13771e-90	197.243
CAST	7.4771	7.43028	24.9469	2.03464e-91	5.75305e-90	197.202
SMARCC1	6.95233	7.09985	24.9472	2.02637e-91	5.73545e-90	197.155
WDTC1	5.77013	5.98397	24.9621	1.70921e-91	4.85245e-90	197.151
DDX27	6.1502	5.84432	24.9432	2.12251e-91	5.99544e-90	196.961
PPP3R1	5.375	5.16096	24.9487	1.99311e-91	5.64701e-90	196.844
SDHA	7.0249	6.7965	24.9144	2.95666e-91	8.31814e-90	196.776
KCTD20	6.32215	6.44948	24.9198	2.77685e-91	7.82798e-90	196.758
TAOK2	5.9527	6.24871	24.9193	2.79467e-91	7.87029e-90	196.705
FIP1L1	5.27301	5.00379	24.9355	2.32047e-91	6.54801e-90	196.659
PRDX1	9.06623	8.70605	24.8746	4.66593e-91	1.30614e-89	196.526
LRRC8A	6.05582	5.78557	24.9031	3.36547e-91	9.45876e-90	196.488
RNF114	6.80016	6.49918	24.8884	3.98196e-91	1.11802e-89	196.449
SKI	6.55494	6.0402	24.8814	4.31578e-91	1.21054e-89	196.305
KIF1C	7.31267	6.72745	24.8689	4.98604e-91	1.39435e-89	196.273
RRBP1	8.33098	7.96052	24.8568	5.72551e-91	1.59636e-89	196.258
RPLP1	10.5184	10.2531	24.8396	6.98363e-91	1.93559e-89	196.222
COPS7A	6.06538	6.16004	24.8768	4.55407e-91	1.2761e-89	196.216
PLEC	9.15724	8.56581	24.8435	6.67376e-91	1.85338e-89	196.172
NSUN2	6.45558	6.20717	24.8555	5.81523e-91	1.61977e-89	196.021
DDX46	5.82663	6.18134	24.8598	5.53083e-91	1.54362e-89	196.008
XPO7	6.41783	6.23352	24.8541	5.90702e-91	1.6437e-89	196.003
PLXNB2	7.98062	8.15717	24.8246	8.29087e-91	2.28885e-89	195.888
SBNO2	6.91933	6.44764	24.8331	7.52346e-91	2.08109e-89	195.824
DKC1	7.20485	6.20706	24.8335	7.48595e-91	2.07276e-89	195.82
MRPS10	5.63903	5.49465	24.8506	6.1508e-91	1.70984e-89	195.811
S100PBP	4.6261	4.84451	24.8671	5.08627e-91	1.42096e-89	195.753
ANKRD11	6.55676	6.01663	24.8259	8.16535e-91	2.25642e-89	195.678
RTN3	7.12866	7.69612	24.8043	1.04692e-90	2.88455e-89	195.588
MKRN2	5.06686	4.85897	24.8425	6.749e-91	1.87241e-89	195.561
ATN1	7.66467	7.15724	24.792	1.20654e-90	3.31456e-89	195.439
LSG1	5.64204	5.77664	24.8088	9.94027e-91	2.7415e-89	195.373
HECTD3	5.81719	5.78606	24.7986	1.11841e-90	3.07848e-89	195.285
ZBED1	5.77986	5.98205	24.7955	1.15826e-90	3.18504e-89	195.257
DHX15	6.66609	7.16002	24.7658	1.63047e-90	4.45295e-89	195.089
AGPAT1	5.70427	5.60302	24.7814	1.36223e-90	3.73494e-89	195.049
CNPPD1	6.00432	6.20592	24.766	1.62651e-90	4.44648e-89	194.972
PCNP	6.32747	6.68775	24.7567	1.80882e-90	4.93525e-89	194.925
ENSG00000005955	5.64662	5.9846	24.7665	1.6161e-90	4.42233e-89	194.92
CRKL	6.54288	6.34047	24.7541	1.86492e-90	5.08285e-89	194.887
PSMG2	6.15876	5.77256	24.754	1.86655e-90	5.08285e-89	194.807
ZNF330	4.77327	4.62076	24.7844	1.31678e-90	3.61385e-89	194.805
MECP2	6.03326	5.90577	24.7527	1.89559e-90	5.15693e-89	194.79
MKNK1	4.71009	4.699	24.7807	1.37269e-90	3.75994e-89	194.774
PAK2	6.39842	6.77691	24.7296	2.46978e-90	6.69301e-89	194.628
TUFM	7.61768	7.5486	24.7169	2.85874e-90	7.73958e-89	194.611
GLOD4	5.62148	5.59624	24.742	2.14278e-90	5.8181e-89	194.585
SERINC3	6.80376	7.40274	24.7129	2.99404e-90	8.09807e-89	194.518
GPN1	5.68953	5.29073	24.7383	2.23585e-90	6.06494e-89	194.514
TGFBRAP1	4.92185	5.20275	24.7432	2.11293e-90	5.74263e-89	194.466
GPR107	6.7583	7.00022	24.7098	3.10384e-90	8.37081e-89	194.45
ARL8B	6.33269	6.76921	24.7106	3.07412e-90	8.30665e-89	194.415
COLGALT1	7.69575	6.96814	24.7013	3.4223e-90	9.21193e-89	194.403
E2F4	6.21727	5.50371	24.7101	3.09096e-90	8.3441e-89	194.287
WDR5	6.49623	5.65911	24.7032	3.3476e-90	9.01953e-89	194.242
RBM5	5.87636	6.41523	24.6871	4.02818e-90	1.08117e-88	194.076
CUL2	6.02116	5.37071	24.6921	3.80304e-90	1.0227e-88	194.057
ANXA2	10.0485	9.53581	24.6511	6.09085e-90	1.62235e-88	194.046
PARN	5.71343	6.07011	24.6818	4.28232e-90	1.14718e-88	193.974
BICD2	5.66485	5.3558	24.6875	4.00941e-90	1.07716e-88	193.942
RBM33	5.49311	5.22365	24.6851	4.12245e-90	1.10541e-88	193.887
AREL1	5.51152	5.2811	24.6767	4.54123e-90	1.21538e-88	193.812
ATL3	6.22245	6.61031	24.6547	5.84911e-90	1.55945e-88	193.752
CPSF6	5.96517	6.21078	24.6548	5.84119e-90	1.55882e-88	193.7
FUBP1	6.46932	6.43602	24.6487	6.26065e-90	1.666e-88	193.691
IP6K1	5.61899	5.6905	24.6614	5.41481e-90	1.44641e-88	193.69
IQGAP1	8.19919	8.43175	24.6224	8.47599e-90	2.24911e-88	193.609
HERPUD2	4.72423	4.90439	24.6642	5.2441e-90	1.40215e-88	193.503
SMARCB1	6.7125	6.10725	24.6282	7.92534e-90	2.10498e-88	193.451
PDCD2	6.00281	5.73532	24.6329	7.50946e-90	1.99642e-88	193.414
GBF1	6.14468	6.5881	24.6214	8.57066e-90	2.27208e-88	193.373
DCAF11	6.35825	6.53983	24.614	9.33247e-90	2.47169e-88	193.31
UBA2	7.13953	6.50069	24.6096	9.81424e-90	2.59683e-88	193.289
NUDT21	6.87673	6.51251	24.6091	9.87467e-90	2.61036e-88	193.276
NCSTN	6.90715	7.21243	24.596	1.14843e-89	3.0216e-88	193.18
RALB	5.78008	6.12625	24.6065	1.01788e-89	2.68569e-88	193.136
MIEF1	5.54418	5.40283	24.6076	1.00476e-89	2.65356e-88	193.049
HIF1AN	5.28714	5.85552	24.6018	1.07439e-89	2.83213e-88	193.001
SLC25A6	8.54746	8.50051	24.567	1.60334e-89	4.19488e-88	192.997
PHB2	8.00459	7.35639	24.574	1.47925e-89	3.87745e-88	192.983
GYG1	6.02566	5.75455	24.5912	1.21348e-89	3.18978e-88	192.947
GLB1	6.40525	6.41327	24.5798	1.38386e-89	3.63082e-88	192.909
ATP5MC3	7.32442	7.10261	24.571	1.52979e-89	4.00618e-88	192.908
PHACTR4	5.61267	5.74144	24.5893	1.24045e-89	3.2576e-88	192.881
VPS53	5.25549	5.08373	24.6004	1.09171e-89	2.87507e-88	192.87
CNDP2	7.30154	7.59213	24.5489	1.97256e-89	5.15608e-88	192.693
MAGT1	6.65765	6.78632	24.5448	2.06805e-89	5.40063e-88	192.557
KIAA2013	6.90526	6.2031	24.5327	2.37852e-89	6.19409e-88	192.389
ATP6V0E1	7.60739	7.51673	24.5147	2.92583e-89	7.59118e-88	192.314
BLCAP	5.86203	6.0776	24.5324	2.38495e-89	6.20508e-88	192.301
MAPK1	7.16635	6.8863	24.5189	2.7856e-89	7.23405e-88	192.3
CDV3	7.68194	7.46244	24.5098	3.09299e-89	8.01005e-88	192.259
PTPN9	5.50479	5.43936	24.538	2.2381e-89	5.83383e-88	192.257
ARMC8	5.31708	5.18199	24.542	2.13763e-89	5.57713e-88	192.248
LTA4H	6.19636	6.41554	24.5194	2.77201e-89	7.20542e-88	192.195
NUP50	5.84428	5.97739	24.5114	3.03697e-89	7.87224e-88	192.047
ATRAID	6.61856	6.74424	24.4943	3.69863e-89	9.56081e-88	191.971
UBN1	5.85806	6.3049	24.4984	3.52828e-89	9.1289e-88	191.934
EIF3B	8.23262	7.67287	24.4738	4.68132e-89	1.20565e-87	191.885
MARK2	6.20631	6.21773	24.4886	3.94877e-89	1.0198e-87	191.844
MCFD2	6.61777	6.64479	24.4797	4.37624e-89	1.12916e-87	191.801
RBM10	5.94671	5.90565	24.4762	4.55316e-89	1.17373e-87	191.645
PML	7.28757	6.0476	24.4587	5.57106e-89	1.43086e-87	191.569
EXOC3	5.73047	5.72845	24.464	5.23809e-89	1.34657e-87	191.474
VPS45	5.48488	5.77259	24.465	5.18108e-89	1.33314e-87	191.468
METTL13	5.78881	5.73154	24.4516	6.04248e-89	1.55052e-87	191.34
CC2D1B	5.13905	5.11447	24.4457	6.46516e-89	1.65746e-87	191.121
NDUFB5	6.27707	6.24718	24.4226	8.43816e-89	2.16129e-87	191.098
LAP3	7.68883	6.94257	24.4083	9.94152e-89	2.54403e-87	191.079
TAPBP	8.17835	7.74787	24.3998	1.09728e-88	2.79771e-87	191.043
PDIA6	8.28395	7.45022	24.3982	1.11709e-88	2.84562e-87	191.02
ALDH18A1	6.53165	6.8293	24.401	1.08223e-88	2.76185e-87	190.905
NUMB	5.88085	6.06439	24.4027	1.0608e-88	2.70962e-87	190.829
CSNK1G2	6.49883	5.94429	24.3974	1.12804e-88	2.87092e-87	190.809
VPS29	5.61223	5.86364	24.4048	1.03541e-88	2.6472e-87	190.795
RPL30	9.75866	9.39377	24.3599	1.73607e-88	4.41438e-87	190.715
ACTR2	8.09714	8.1231	24.3465	2.02479e-88	5.13454e-87	190.454
SUCLG1	6.112	6.1527	24.3555	1.8258e-88	4.63414e-87	190.317
DNAJB12	5.54894	5.8544	24.3587	1.75908e-88	4.46882e-87	190.274
UBE2N	5.93044	6.4533	24.3451	2.05769e-88	5.21325e-87	190.207
SARAF	7.50411	7.95009	24.3209	2.71989e-88	6.86612e-87	190.128
DDX19A	5.51074	5.0058	24.3437	2.09189e-88	5.29511e-87	190.002
DAG1	6.76326	7.22753	24.3165	2.86138e-88	7.19738e-87	189.988
AAR2	5.53066	5.90037	24.3317	2.40185e-88	6.07421e-87	189.971
OCIAD1	6.20616	6.83784	24.3179	2.81375e-88	7.08393e-87	189.945
PPP1CB	7.8502	7.46441	24.3001	3.45377e-88	8.65636e-87	189.877
GSK3A	5.93379	5.89439	24.3188	2.7841e-88	7.01559e-87	189.858
CD276	7.42097	6.93323	24.3019	3.38181e-88	8.49118e-87	189.851
TMEM39A	5.55965	5.18406	24.3254	2.58044e-88	6.51999e-87	189.818
ENSG00000172660	6.52882	6.65445	24.3004	3.44266e-88	8.63625e-87	189.758
RPS9	9.5624	9.19269	24.276	4.55812e-88	1.13431e-86	189.743
SNRNP40	5.33501	5.23148	24.3194	2.76624e-88	6.97685e-87	189.727
YY1AP1	5.87587	5.99563	24.3066	3.20506e-88	8.05462e-87	189.722
CSE1L	7.37121	7.23413	24.2798	4.36445e-88	1.08805e-86	189.615
GRN	8.88176	8.81092	24.2652	5.1643e-88	1.28174e-86	189.588
RAB11A	6.60914	7.50704	24.2783	4.44061e-88	1.10605e-86	189.572
SIN3A	5.86506	6.22563	24.2904	3.86439e-88	9.66821e-87	189.566
PITHD1	5.54538	5.402	24.2968	3.58954e-88	8.9886e-87	189.521
DCAF5	5.63666	6.01419	24.2866	4.0348e-88	1.00856e-86	189.486
APLP2	8.26106	8.94908	24.2558	5.75158e-88	1.42372e-86	189.46
YIPF5	5.68767	5.76595	24.2859	4.06985e-88	1.01641e-86	189.454
ANXA4	6.42643	6.31789	24.2683	4.98373e-88	1.23803e-86	189.361
CRTC3	5.45319	5.47547	24.282	4.25417e-88	1.0615e-86	189.352
PCSK7	5.84815	5.68491	24.2684	4.97643e-88	1.23731e-86	189.263
CHPF2	6.65035	5.95514	24.2581	5.60252e-88	1.38805e-86	189.233
SUMO2	7.42475	7.26992	24.2397	6.92111e-88	1.70869e-86	189.154
CACUL1	5.70011	6.24868	24.254	5.87203e-88	1.45225e-86	189.132
CERS5	5.15825	5.29535	24.2628	5.30902e-88	1.3165e-86	189.07
TRIM28	8.04567	7.9503	24.2192	8.76691e-88	2.15489e-86	188.992
PPIG	5.87563	6.07129	24.2356	7.25459e-88	1.78944e-86	188.924
CD59	8.85421	8.59935	24.2061	1.01971e-87	2.50203e-86	188.903
STAT6	7.13386	7.13442	24.2177	8.91409e-88	2.18915e-86	188.89
GMPS	7.11144	6.41044	24.2206	8.62593e-88	2.1221e-86	188.874
TM2D3	5.21979	5.00612	24.2435	6.62346e-88	1.63665e-86	188.832
PYGO2	5.8596	6.39564	24.2211	8.5741e-88	2.1112e-86	188.788
AKIRIN2	5.48458	4.89793	24.2272	7.99143e-88	1.96946e-86	188.664
GPI	8.78219	8.03839	24.1823	1.34009e-87	3.28239e-86	188.604
MED22	5.67849	5.2959	24.1894	1.23467e-87	3.02684e-86	188.306
ATF6	6.15188	6.61009	24.1737	1.47977e-87	3.61821e-86	188.294
MCM3	7.42999	6.72659	24.1654	1.62776e-87	3.97313e-86	188.285
ATP6V1E1	6.93796	6.94441	24.1599	1.73404e-87	4.22517e-86	188.212
PDCD11	6.12203	5.81517	24.1706	1.53354e-87	3.7464e-86	188.179
IRAK1	8.69038	6.96225	24.1469	2.014e-87	4.89457e-86	188.154
PEF1	6.17433	6.36128	24.1543	1.84967e-87	4.50301e-86	188.054
CAPRIN1	7.66897	8.39795	24.1351	2.30882e-87	5.60133e-86	188.037
MYL6	9.21445	9.55373	24.1245	2.60765e-87	6.32086e-86	188.02
MKL1	5.75086	5.27438	24.1631	1.67233e-87	4.07835e-86	188.016
OPA3	5.06541	4.83262	24.1744	1.4688e-87	3.59452e-86	187.988
STK10	6.25566	5.3383	24.1507	1.92828e-87	4.6903e-86	187.934
CRCP	5.39589	5.50392	24.1397	2.18892e-87	5.31506e-86	187.734
PSMA3	6.66035	6.35905	24.1196	2.75784e-87	6.67336e-86	187.698
XRN2	6.86126	6.93315	24.1109	3.04848e-87	7.35123e-86	187.643
CRK	6.00608	6.03839	24.1182	2.80469e-87	6.78086e-86	187.598
GARS	7.38716	6.91409	24.1043	3.29011e-87	7.91349e-86	187.594
SIN3B	5.87099	5.55849	24.1206	2.72605e-87	6.60213e-86	187.571
DHX30	6.11469	6.21085	24.1102	3.0728e-87	7.40352e-86	187.534
PRRC2B	7.61953	7.65125	24.092	3.78917e-87	9.09044e-86	187.515
CASP2	5.92178	5.69576	24.1134	2.96296e-87	7.15734e-86	187.509
MOB3A	5.89025	5.71316	24.112	3.01258e-87	7.27094e-86	187.494
UBE2K	5.77702	6.48256	24.1017	3.3884e-87	8.14291e-86	187.427
PPRC1	5.81401	5.45421	24.1074	3.1742e-87	7.64126e-86	187.393
HMGXB3	5.70779	5.79519	24.0945	3.68448e-87	8.84686e-86	187.282
ABL1	6.49159	6.37024	24.0753	4.59326e-87	1.09913e-85	187.181
NIFK	5.60141	5.25162	24.0827	4.21955e-87	1.01143e-85	187.074
OSTF1	5.79938	5.32201	24.0787	4.41676e-87	1.0578e-85	187.068
ATP6V1A	6.16442	6.45735	24.0601	5.47094e-87	1.30691e-85	186.993
CTDNEP1	6.59139	6.03885	24.056	5.73898e-87	1.36978e-85	186.937
ORMDL1	5.46044	5.25018	24.071	4.82879e-87	1.1545e-85	186.927
ENSG00000138041	6.77411	6.77861	24.0367	7.16819e-87	1.70945e-85	186.788
MT-ND3	10.4389	10.6345	23.9962	1.14194e-86	2.70029e-85	186.622
RIOK3	6.09437	5.68542	24.0341	7.38389e-87	1.75939e-85	186.621
SUN2	7.46417	6.65602	24.0111	9.62723e-87	2.28034e-85	186.536
CDIPT	6.52246	6.48359	24.0158	9.1113e-87	2.16179e-85	186.514
CBX5	6.92392	6.89486	24.0112	9.60657e-87	2.27737e-85	186.508
TMEM183A	6.02168	5.76058	24.0212	8.56281e-87	2.03683e-85	186.478
ACADVL	7.45653	7.39171	23.9957	1.14896e-86	2.71459e-85	186.396
ACAD9	5.86035	5.49056	24.0172	8.96744e-87	2.13127e-85	186.394
JAK1	7.53301	7.49263	23.9921	1.1978e-86	2.8276e-85	186.365
DROSHA	5.43099	5.74114	24.0159	9.10698e-87	2.16179e-85	186.356
SMG6	5.18141	5.30645	24.0215	8.53402e-87	2.03171e-85	186.342
GNPAT	5.66273	6.06531	24.0085	9.90918e-87	2.34514e-85	186.329
FLNA	10.8341	9.52597	23.9715	1.51774e-86	3.57384e-85	186.32
DENND4B	5.65802	5.2773	23.9777	1.41338e-86	3.3337e-85	185.893
TMSB4X	10.5394	10.067	23.9299	2.45197e-86	5.73034e-85	185.853
RALBP1	6.71054	6.25123	23.9575	1.78315e-86	4.18823e-85	185.849
PAPD7	5.72709	4.91901	23.9736	1.48222e-86	3.49312e-85	185.819
PLCG1	6.16814	6.1049	23.9505	1.93353e-86	4.53765e-85	185.715
MORF4L1	7.92847	7.64611	23.9301	2.44611e-86	5.72139e-85	185.679
RAB8A	5.17454	5.03112	23.9643	1.64974e-86	3.88139e-85	185.669
PSPC1	5.25858	5.19063	23.9609	1.71478e-86	4.03102e-85	185.65
SKP1	7.33692	7.93609	23.9272	2.52795e-86	5.89805e-85	185.636
TPI1	9.76385	8.84388	23.9165	2.85965e-86	6.65533e-85	185.634
CD74	12.1653	10.8672	23.9041	3.29942e-86	7.6534e-85	185.611
RNH1	7.03639	7.11131	23.9281	2.50185e-86	5.84203e-85	185.585
OXSR1	5.93314	5.56394	23.9425	2.11952e-86	4.9658e-85	185.559
FBXW2	6.13926	6.3571	23.9307	2.42938e-86	5.68701e-85	185.505
ENSG00000223380	6.54217	6.43689	23.9208	2.72174e-86	6.33964e-85	185.436
PIP4P1	5.03392	4.85704	23.9469	2.01438e-86	4.72343e-85	185.423
GRK2	7.16311	6.77907	23.9118	3.0193e-86	7.02106e-85	185.396
ENTPD1	5.97286	5.75795	23.9214	2.70459e-86	6.30494e-85	185.339
TMED4	6.10164	6.72872	23.9096	3.09646e-86	7.19452e-85	185.294
ENSG00000138293	7.82885	7.79254	23.8932	3.73956e-86	8.66003e-85	185.265
HLA-C	11.045	10.1642	23.8626	5.32254e-86	1.22449e-84	185.101
WDR12	5.4333	4.93833	23.9074	3.17574e-86	7.37261e-85	185.03
TPRG1L	5.74524	5.90495	23.8922	3.783e-86	8.75337e-85	185.004
CABIN1	6.41365	6.24324	23.8847	4.12786e-86	9.53559e-85	185
MRPS18B	6.05084	6.13425	23.8809	4.30861e-86	9.94494e-85	184.917
PTPN2	6.16444	5.04572	23.8863	4.04812e-86	9.3591e-85	184.884
TRAPPC3	6.23481	5.96816	23.8728	4.72969e-86	1.09079e-84	184.82
RMC1	4.85408	4.43356	23.9017	3.39091e-86	7.85912e-85	184.817
CDC123	7.02063	5.89925	23.8638	5.24934e-86	1.20864e-84	184.779
GPR108	5.92086	5.87955	23.8667	5.07336e-86	1.16908e-84	184.732
WSB2	5.97188	6.09233	23.8519	6.018e-86	1.38108e-84	184.573
C16orf72	5.38937	5.93737	23.8555	5.77291e-86	1.32701e-84	184.557
TMEM14C	6.55138	6.5083	23.8354	7.28111e-86	1.66686e-84	184.459
ATF7	4.89638	5.15272	23.8538	5.88594e-86	1.35188e-84	184.384
RALA	5.96319	6.2377	23.8281	7.91561e-86	1.81064e-84	184.315
KIAA0930	6.64016	6.70228	23.8179	8.90416e-86	2.0351e-84	184.287
ERLIN1	5.22687	5.41356	23.839	6.98332e-86	1.60131e-84	184.284
UXS1	5.37779	5.0745	23.8381	7.05297e-86	1.61596e-84	184.257
RPL18	9.6172	9.29899	23.7871	1.27054e-85	2.88742e-84	184.176
PREB	6.29582	6.17161	23.8072	1.00699e-85	2.29406e-84	184.104
YLPM1	5.60025	5.832	23.8049	1.03416e-85	2.35405e-84	183.992
RPL37	10.1135	9.59458	23.7663	1.61295e-85	3.64783e-84	183.96
GCC1	4.9317	5.18358	23.8129	9.42901e-86	2.1533e-84	183.932
AMBRA1	4.94095	5.24919	23.8094	9.82623e-86	2.24219e-84	183.903
ARF6	6.39092	6.39041	23.7863	1.28096e-85	2.90873e-84	183.896
ATP5F1C	7.81682	7.41703	23.7738	1.4795e-85	3.35141e-84	183.887
VPS39	5.44593	6.14769	23.7862	1.28264e-85	2.91018e-84	183.794
C6orf47	4.59527	4.6659	23.808	9.97997e-86	2.27542e-84	183.749
RAP1A	6.3163	6.0382	23.7676	1.58918e-85	3.59697e-84	183.643
ATIC	6.53782	6.7662	23.7601	1.73369e-85	3.9114e-84	183.623
PLD3	8.36458	7.77512	23.7443	2.08001e-85	4.68143e-84	183.589
FGFR1OP2	5.38004	4.95705	23.7785	1.40173e-85	3.17782e-84	183.564
NUCKS1	7.59094	7.85649	23.7413	2.15179e-85	4.83851e-84	183.527
NCBP1	5.63352	5.70445	23.7624	1.68711e-85	3.81246e-84	183.488
XPO5	6.78314	5.97434	23.7516	1.91144e-85	4.30551e-84	183.485
TTC31	4.27194	4.64346	23.7879	1.25788e-85	2.86095e-84	183.461
ITGB1BP1	5.75696	5.45383	23.7538	1.86335e-85	4.20056e-84	183.371
ABR	6.35683	6.15892	23.7413	2.15325e-85	4.83851e-84	183.345
MBNL1	7.01757	6.73336	23.7325	2.38261e-85	5.34533e-84	183.337
NASP	7.38117	6.53233	23.7288	2.48483e-85	5.57019e-84	183.298
CDC5L	6.20656	5.92	23.7393	2.20203e-85	4.94415e-84	183.298
ARPC1A	6.76826	6.94627	23.7272	2.53089e-85	5.66891e-84	183.277
MAPKAPK5	4.74072	4.81581	23.7621	1.69314e-85	3.823e-84	183.257
ENSA	7.41232	7.9405	23.7174	2.8356e-85	6.31107e-84	183.25
LDB1	6.00804	5.98084	23.7266	2.54928e-85	5.69644e-84	183.151
SELENOS	6.26581	5.83249	23.7235	2.64242e-85	5.89516e-84	183.125
FKBP9	6.76524	6.59588	23.7116	3.03016e-85	6.73338e-84	183.071
PRKD2	5.94697	5.73676	23.7201	2.74625e-85	6.12192e-84	183.053
DEDD	5.41771	5.28588	23.7267	2.54556e-85	5.69266e-84	183.029
RPL13	10.6684	10.0007	23.681	4.31295e-85	9.50104e-84	183.011
RPL10	10.8094	10.2697	23.6787	4.42937e-85	9.74218e-84	182.995
EIF5A	8.36412	7.62649	23.6922	3.79083e-85	8.38381e-84	182.987
PSMB4	8.2261	7.85578	23.687	4.02178e-85	8.88056e-84	182.934
TERF2	5.05193	4.84887	23.7269	2.54212e-85	5.68952e-84	182.927
ZC3H18	6.00014	5.20294	23.7125	2.99996e-85	6.67158e-84	182.913
UTP3	4.94585	5.01579	23.7243	2.61791e-85	5.84513e-84	182.904
INO80	4.93208	5.22865	23.7193	2.77281e-85	6.17624e-84	182.882
ZDHHC18	6.03429	5.22044	23.7064	3.2193e-85	7.14236e-84	182.848
CHMP1B	5.76748	5.47055	23.7039	3.31115e-85	7.33452e-84	182.828
TRAPPC12	5.08213	5.24964	23.7065	3.21496e-85	7.13837e-84	182.748
BNIP2	6.15178	5.61186	23.6914	3.82254e-85	8.44727e-84	182.732
RPL8	11.4811	10.5349	23.6506	6.12118e-85	1.33897e-83	182.696
TRAF7	6.50679	6.40749	23.6775	4.48856e-85	9.86462e-84	182.663
NOP14	5.35759	5.33565	23.6947	3.68334e-85	8.15253e-84	182.654
RAB3GAP1	6.03655	6.24163	23.6794	4.38956e-85	9.6622e-84	182.639
WDR75	6.07263	5.59194	23.6835	4.19037e-85	9.23827e-84	182.626
PDCD7	4.76772	4.40044	23.7054	3.25488e-85	7.21558e-84	182.567
ZC3H7B	6.82692	6.65846	23.6649	5.19155e-85	1.14007e-83	182.557
RPL31	9.41682	9.22193	23.641	6.83272e-85	1.49112e-83	182.501
EIF1AD	5.08018	4.81243	23.6859	4.07547e-85	8.99202e-84	182.465
NELFB	6.15609	6.01154	23.6603	5.47561e-85	1.2015e-83	182.407
ZC3H11A	6.96807	7.41809	23.6475	6.34388e-85	1.3866e-83	182.406
H6PD	6.56108	6.37435	23.6524	5.99479e-85	1.31234e-83	182.372
SNX2	5.91778	6.0072	23.6461	6.44186e-85	1.40692e-83	182.222
HERPUD1	7.1319	6.9812	23.63	7.75962e-85	1.69208e-83	182.194
PLXND1	7.77434	7.2125	23.6251	8.21429e-85	1.78983e-83	182.183
MUL1	4.87737	5.16861	23.6576	5.64259e-85	1.23717e-83	182.166
SENP5	5.00954	5.03727	23.6547	5.8342e-85	1.27819e-83	182.111
PRMT1	7.43188	6.7272	23.605	1.0346e-84	2.24733e-83	181.906
NDUFS2	6.92155	7.15461	23.6037	1.05113e-84	2.28146e-83	181.895
OSBP	5.67514	6.40358	23.6155	9.16776e-85	1.99449e-83	181.891
ALAS1	5.91159	5.39056	23.6185	8.85406e-85	1.92773e-83	181.859
CDC37	7.64859	7.15124	23.5967	1.1386e-84	2.46368e-83	181.848
KLHDC3	7.2758	6.56001	23.5997	1.10058e-84	2.38326e-83	181.827
CARM1	6.67723	5.82225	23.6008	1.086e-84	2.3535e-83	181.757
TOB2	5.93966	5.98186	23.6026	1.0645e-84	2.30869e-83	181.738
MED29	5.3305	6.10218	23.6063	1.01927e-84	2.21575e-83	181.735
SMPD4	6.3264	6.14413	23.5946	1.16734e-84	2.52393e-83	181.684
CORO1C	7.08499	6.42136	23.5837	1.3227e-84	2.85542e-83	181.623
SH3BP2	6.09071	5.65424	23.5912	1.21379e-84	2.62232e-83	181.581
TOP2B	7.04533	7.45549	23.5739	1.48021e-84	3.19054e-83	181.575
PSMD8	7.32713	7.34913	23.5715	1.52283e-84	3.27737e-83	181.552
COPS3	5.9956	5.53867	23.5826	1.34024e-84	2.89107e-83	181.467
ARHGEF1	6.87175	6.07906	23.5694	1.55958e-84	3.35387e-83	181.43
MGAT4B	6.96476	6.46989	23.5664	1.615e-84	3.47039e-83	181.426
RPL37A	9.79576	9.6184	23.5438	2.09419e-84	4.4829e-83	181.414
PPP1R18	7.33828	6.0997	23.5599	1.73965e-84	3.73539e-83	181.353
WDR48	5.70861	5.69535	23.5717	1.51961e-84	3.27294e-83	181.34
MT-ND6	10.0655	9.69447	23.5321	2.39668e-84	5.10703e-83	181.294
PSMA5	7.14536	6.74455	23.547	2.02028e-84	4.33131e-83	181.234
BSG	8.80901	8.72472	23.528	2.51347e-84	5.34369e-83	181.181
TNKS1BP1	7.0902	7.60899	23.5384	2.23086e-84	4.76818e-83	181.181
SQSTM1	8.32704	7.95561	23.5317	2.40819e-84	5.12764e-83	181.177
PAICS	7.54927	7.24639	23.5373	2.25863e-84	4.82019e-83	181.168
MOGS	6.25933	6.03076	23.545	2.06603e-84	4.42602e-83	181.101
MDH2	7.50468	7.40942	23.525	2.60152e-84	5.52251e-83	181.032
AKIRIN1	6.14359	5.68567	23.5373	2.2571e-84	4.82019e-83	180.983
UBE2G1	5.37696	5.35168	23.543	2.11464e-84	4.52323e-83	180.939
GTF2B	5.07545	4.8107	23.5505	1.93913e-84	4.16051e-83	180.922
CCND3	6.4548	5.72876	23.5273	2.53294e-84	5.38102e-83	180.904
ALDOA	10.092	10.2104	23.4964	3.61594e-84	7.65274e-83	180.898
VPS26B	5.48258	5.94549	23.5314	2.41753e-84	5.14362e-83	180.884
GGCX	5.36831	5.68591	23.5336	2.35566e-84	5.02343e-83	180.878
SLBP	5.79074	5.55574	23.5137	2.96437e-84	6.28801e-83	180.668
TXNL1	5.94841	6.19871	23.5057	3.24989e-84	6.88324e-83	180.646
CPSF3	5.77916	5.56678	23.5091	3.12633e-84	6.62654e-83	180.607
GLT8D1	5.31921	5.71851	23.4946	3.69364e-84	7.81129e-83	180.419
SUMF2	6.98137	7.06235	23.4697	4.92028e-84	1.0374e-82	180.365
BCR	6.52614	6.06691	23.4747	4.64354e-84	9.80532e-83	180.331
SYMPK	6.56778	6.42258	23.4727	4.7562e-84	1.00357e-82	180.329
ATP2A2	7.61215	7.78467	23.4587	5.58544e-84	1.175e-82	180.304
NORAD	7.58214	8.47905	23.455	5.82779e-84	1.22506e-82	180.293
RPS2	10.4613	10.0994	23.4409	6.85841e-84	1.43847e-82	180.269
CAB39	6.37457	6.46012	23.4669	5.08146e-84	1.06978e-82	180.26
GABARAPL2	5.97228	5.97454	23.4694	4.93743e-84	1.04024e-82	180.223
SUFU	4.77177	4.79457	23.4786	4.44172e-84	9.38624e-83	180.066
KEAP1	6.45287	6.03329	23.4493	6.2261e-84	1.30683e-82	180.031
ODF2	5.75099	5.99859	23.4537	5.92078e-84	1.24367e-82	180.022
SNX1	6.50212	6.91764	23.4231	8.42183e-84	1.7611e-82	179.803
HLA-B	12.1619	10.6533	23.3944	1.17212e-83	2.4365e-82	179.786
CEBPG	6.31394	5.6712	23.4301	7.76649e-84	1.62771e-82	179.764
SLC41A3	5.58103	5.33439	23.4288	7.88597e-84	1.65151e-82	179.664
PRPF38B	5.71218	5.52144	23.4247	8.266e-84	1.72981e-82	179.649
PSMB7	7.26028	6.94957	23.398	1.12489e-83	2.3418e-82	179.55
DGCR2	6.53155	6.7638	23.3969	1.1385e-83	2.36837e-82	179.496
NSFL1C	6.29833	6.20867	23.4008	1.08833e-83	2.26737e-82	179.486
CDC16	5.79985	6.09799	23.403	1.06161e-83	2.21335e-82	179.455
DLD	6.31856	6.32013	23.3937	1.18122e-83	2.45359e-82	179.41
TCF3	7.32089	6.25283	23.3866	1.2828e-83	2.66262e-82	179.388
BCL7B	5.53826	5.48064	23.4035	1.05484e-83	2.20086e-82	179.38
TCF25	6.58615	6.37153	23.3856	1.29713e-83	2.69038e-82	179.34
RBSN	5.00823	5.10884	23.4062	1.02306e-83	2.13774e-82	179.316
NSUN4	4.78443	4.76451	23.405	1.03751e-83	2.16632e-82	179.219
CUL4B	6.04843	6.39524	23.3774	1.42649e-83	2.95649e-82	179.213
GRIPAP1	5.22201	5.42746	23.376	1.44932e-83	3.00158e-82	179.037
SDHC	6.20835	6.53415	23.3576	1.7905e-83	3.7027e-82	179.012
ARHGDIA	7.03406	6.94783	23.3502	1.95189e-83	4.0305e-82	178.994
NOL8	5.35806	5.40398	23.3714	1.52874e-83	3.16373e-82	178.977
GNA11	5.89052	6.00475	23.3453	2.06398e-83	4.2557e-82	178.813
MORF4L2	7.71254	8.15871	23.3197	2.77392e-83	5.71109e-82	178.739
BRPF1	5.15894	4.70196	23.3483	1.99469e-83	4.11585e-82	178.63
UIMC1	4.76182	4.39444	23.3558	1.82846e-83	3.77841e-82	178.587
TADA3	6.3876	6.62325	23.3133	2.98347e-83	6.13351e-82	178.524
PTK2	7.4027	7.046	23.3043	3.31006e-83	6.79497e-82	178.502
PARK7	7.18294	7.43001	23.303	3.36107e-83	6.89463e-82	178.492
FTSJ1	5.67267	5.23106	23.321	2.73077e-83	5.62639e-82	178.435
CLTA	7.42735	6.93346	23.2984	3.5456e-83	7.26783e-82	178.428
FASTKD2	5.04294	5.16099	23.3192	2.7885e-83	5.73689e-82	178.335
TAF7	6.32411	6.38599	23.2969	3.60564e-83	7.37472e-82	178.315
TRIM8	5.94985	6.33097	23.2976	3.5785e-83	7.3299e-82	178.294
SCAF4	5.42691	5.15845	23.3106	3.07968e-83	6.32667e-82	178.284
ACTR10	5.51192	5.80433	23.2974	3.58535e-83	7.33858e-82	178.218
RTRAF	6.82249	6.93972	23.2754	4.62211e-83	9.41935e-82	178.136
ARMC10	5.51927	5.37058	23.2933	3.75964e-83	7.68409e-82	178.119
RSL24D1	6.25516	6.35036	23.2801	4.37438e-83	8.9275e-82	178.118
GPBP1	5.93733	6.70594	23.2749	4.64438e-83	9.45787e-82	178.06
HM13	7.63552	7.56112	23.2579	5.6555e-83	1.14835e-81	178.009
ADSL	6.12309	5.70678	23.2694	4.95017e-83	1.0066e-81	177.938
CDK16	7.30736	6.79719	23.253	5.98156e-83	1.21193e-81	177.899
MCRS1	5.87348	5.72911	23.261	5.45303e-83	1.10804e-81	177.821
MTFR1L	4.85394	5.13642	23.2755	4.61439e-83	9.41047e-82	177.817
NCOR2	7.4054	7.19874	23.2419	6.79443e-83	1.37364e-81	177.796
NIF3L1	4.65379	4.58849	23.2823	4.26639e-83	8.71345e-82	177.784
FLOT1	6.9747	7.62517	23.235	7.36104e-83	1.48605e-81	177.72
RPP14	4.56179	4.63837	23.2746	4.66043e-83	9.48366e-82	177.686
SS18	6.22285	6.24187	23.2397	6.97473e-83	1.40908e-81	177.646
UTP4	6.27765	5.2394	23.2461	6.47475e-83	1.3109e-81	177.639
NFYB	4.8773	5.10887	23.257	5.70934e-83	1.15845e-81	177.595
RNF34	4.87321	5.07309	23.2532	5.96432e-83	1.20931e-81	177.553
RABGGTB	6.12741	5.74888	23.2328	7.55303e-83	1.52371e-81	177.519
ALG2	5.14679	5.24708	23.2425	6.75113e-83	1.36587e-81	177.489
SEPHS1	6.77937	6.04568	23.2195	8.80189e-83	1.77437e-81	177.44
MAP3K11	6.65479	6.19746	23.2153	9.24126e-83	1.86027e-81	177.401
POLR1D	6.42018	6.20005	23.2171	9.05162e-83	1.8234e-81	177.401
CNP	7.03967	6.62654	23.1981	1.12593e-82	2.26162e-81	177.25
GUCD1	6.46625	6.73125	23.1948	1.17034e-82	2.34746e-81	177.186
PUM2	6.56349	7.0932	23.1918	1.21168e-82	2.42864e-81	177.176
ATPAF1	5.32057	5.69224	23.2049	1.04158e-82	2.0937e-81	177.135
SLC38A10	7.01306	6.80157	23.1838	1.32758e-82	2.65715e-81	177.092
DDX3X	7.9209	8.12554	23.1731	1.50221e-82	3.00238e-81	177.077
HMG20A	5.05093	5.09494	23.2064	1.02288e-82	2.05759e-81	177.053
TOR3A	6.07766	6.00625	23.1867	1.28454e-82	2.57285e-81	177.018
FAM20B	6.1753	6.55422	23.1799	1.38832e-82	2.77674e-81	176.988
PHF21A	4.83516	5.06294	23.195	1.16659e-82	2.34162e-81	176.89
ZMIZ2	6.79812	6.49892	23.1666	1.61938e-82	3.23425e-81	176.868
BCAP31	8.15678	8.04076	23.1521	1.91287e-82	3.80686e-81	176.845
AARS	7.69042	7.16598	23.1509	1.93965e-82	3.8574e-81	176.771
NOL6	5.97563	5.71711	23.1638	1.67194e-82	3.33685e-81	176.727
MAPKAPK2	7.54172	7.47257	23.1396	2.21042e-82	4.38346e-81	176.653
WRNIP1	6.10912	5.72332	23.1553	1.84496e-82	3.67431e-81	176.637
RPS16	9.65153	9.23966	23.1261	2.58406e-82	5.09915e-81	176.629
PHF23	5.31454	5.3855	23.159	1.767e-82	3.52156e-81	176.575
KXD1	6.24766	5.65974	23.1488	1.98707e-82	3.94891e-81	176.567
ERGIC3	7.5139	7.92976	23.1263	2.5768e-82	5.08841e-81	176.52
MRPS22	5.11712	4.85846	23.1603	1.74089e-82	3.47199e-81	176.508
PSMD6	5.55577	5.86988	23.1435	2.11317e-82	4.19653e-81	176.471
AHCYL1	6.61206	7.20491	23.1275	2.54138e-82	5.02201e-81	176.457
TBC1D10B	5.89426	6.00178	23.1366	2.28801e-82	4.53411e-81	176.428
IP6K2	6.00591	6.17419	23.1342	2.3527e-82	4.65902e-81	176.425
FXR2	5.48775	5.22613	23.1405	2.18661e-82	4.3393e-81	176.365
ARIH1	6.03876	6.20447	23.128	2.52812e-82	4.99933e-81	176.362
DHX38	5.97905	5.22089	23.1286	2.50996e-82	4.96692e-81	176.283
AFG3L2	6.20247	5.54633	23.1229	2.67872e-82	5.27851e-81	176.265
PSMA4	7.29934	6.92872	23.1054	3.27769e-82	6.43618e-81	176.222
CHP1	5.94961	6.45233	23.1107	3.08284e-82	6.06205e-81	176.181
USP15	5.55695	5.55507	23.1206	2.75253e-82	5.42015e-81	176.179
FAF2	5.89218	6.30245	23.1114	3.06055e-82	6.02245e-81	176.17
NOA1	5.23863	5.16074	23.1244	2.63241e-82	5.19091e-81	176.146
PITRM1	6.10986	6.13439	23.1031	3.36502e-82	6.60303e-81	176.077
SON	7.41577	7.92667	23.0804	4.37341e-82	8.52801e-81	175.992
DLGAP4	6.06258	6.13792	23.0942	3.73075e-82	7.30533e-81	175.973
CCDC97	5.09174	5.43368	23.1057	3.26729e-82	6.42025e-81	175.95
OGT	7.2917	7.26658	23.0795	4.4208e-82	8.61263e-81	175.945
CPSF2	5.67542	5.8288	23.0958	3.66277e-82	7.18227e-81	175.942
ERGIC2	6.17486	5.72013	23.0934	3.76457e-82	7.36641e-81	175.934
PBXIP1	6.91253	6.96788	23.0793	4.43118e-82	8.62264e-81	175.912
UBE2Z	6.79874	7.03072	23.0794	4.42296e-82	8.61263e-81	175.909
USP19	5.52321	5.90336	23.0923	3.81164e-82	7.45331e-81	175.892
TMCO1	6.43948	6.99658	23.0775	4.52439e-82	8.79791e-81	175.867
CCDC50	6.1653	5.83964	23.086	4.10113e-82	8.01379e-81	175.858
FKBP8	7.99017	7.61526	23.0671	5.09744e-82	9.87113e-81	175.852
SETD1A	5.4452	5.20755	23.0956	3.66962e-82	7.19065e-81	175.848
AKT1	6.86403	7.24995	23.0718	4.82781e-82	9.38141e-81	175.84
PTPRF	9.25973	9.01755	23.0542	5.91795e-82	1.14206e-80	175.798
ZFR	6.65256	6.61128	23.0704	4.90907e-82	9.51294e-81	175.772
DERL1	7.10323	6.84927	23.0656	5.18542e-82	1.00346e-80	175.76
EHD1	6.84831	6.11395	23.0706	4.89627e-82	9.50127e-81	175.759
ARHGEF7	5.58106	5.70011	23.0821	4.2878e-82	8.37272e-81	175.748
MLF2	7.88342	7.50084	23.0572	5.71513e-82	1.10368e-80	175.722
NAA15	6.02692	5.76637	23.0713	4.86025e-82	9.4379e-81	175.673
DDX54	5.89379	5.91425	23.0705	4.90459e-82	9.51084e-81	175.668
NGLY1	5.10568	5.09906	23.0806	4.36327e-82	8.51416e-81	175.633
FARSB	6.08376	5.87614	23.0637	5.30287e-82	1.02548e-80	175.602
PDHA1	6.43621	5.78646	23.0572	5.71271e-82	1.10368e-80	175.551
RPS3	10.3808	10.1721	23.0225	8.52083e-82	1.63873e-80	175.49
RBFOX2	6.31061	6.1928	23.0486	6.31256e-82	1.21737e-80	175.47
PIP5K1C	5.55613	5.79392	23.0451	6.56783e-82	1.26573e-80	175.352
UBE3C	6.83591	6.6287	23.0272	8.07708e-82	1.55445e-80	175.288
BCL2L1	6.2203	6.81507	23.0177	9.01488e-82	1.73018e-80	175.162
LGMN	8.17086	7.22836	23.0039	1.05611e-81	2.02002e-80	175.122
ARNT	5.86334	5.88385	23.0207	8.70517e-82	1.67303e-80	175.101
POLR2A	7.17104	7.26617	23.0038	1.05796e-81	2.02217e-80	175.078
URGCP	5.10597	5.3593	23.029	7.90685e-82	1.52273e-80	175.076
IPO8	5.72445	5.70468	23.0175	9.02891e-82	1.73168e-80	175.037
OLA1	6.45245	6.56565	23.0053	1.03908e-81	1.9888e-80	175.007
FBXO9	5.68439	5.90624	23.0104	9.80543e-82	1.87804e-80	174.978
RARS2	5.38637	5.25774	23.0191	8.87009e-82	1.70356e-80	174.973
RAB2A	6.70813	7.43162	22.9917	1.21594e-81	2.31467e-80	174.925
ZDHHC9	6.36693	6.10106	22.9987	1.12219e-81	2.13911e-80	174.901
IMP4	5.99216	5.74951	23.0017	1.08352e-81	2.06821e-80	174.885
ALDH9A1	6.57054	6.93375	22.9898	1.24236e-81	2.36334e-80	174.875
PPP1CA	7.46338	7.33912	22.9837	1.33397e-81	2.53417e-80	174.868
PTPN23	5.57247	5.71362	23.0034	1.06233e-81	2.02914e-80	174.868
USP20	5.02191	4.98659	23.0131	9.49984e-82	1.82076e-80	174.843
OST4	6.78336	6.78749	22.9842	1.3263e-81	2.52132e-80	174.806
CNOT3	5.58359	5.41845	22.9996	1.10964e-81	2.11663e-80	174.797
PPP1R10	5.76245	6.39624	22.9651	1.65194e-81	3.13612e-80	174.503
ATP6V0A2	4.646	4.3682	22.9964	1.15144e-81	2.19337e-80	174.483
CDC42SE2	6.33539	5.59845	22.9567	1.82093e-81	3.45225e-80	174.39
ZDHHC6	5.03576	5.39839	22.9625	1.70266e-81	3.23022e-80	174.306
RNF7	6.0392	5.90077	22.9439	2.10922e-81	3.9961e-80	174.247
MARCKSL1	8.37884	8.40376	22.9159	2.9149e-81	5.49283e-80	174.17
KIAA0141	5.31258	5.64047	22.9438	2.11106e-81	3.99689e-80	174.165
TUBB4B	7.80325	7.99057	22.9142	2.9716e-81	5.59592e-80	174.114
TRAFD1	6.0665	5.96304	22.9317	2.4289e-81	4.59555e-80	174.111
CHMP7	5.59657	5.42838	22.9292	2.49871e-81	4.72445e-80	173.998
PRCC	6.30705	6.28502	22.9161	2.90657e-81	5.48082e-80	173.969
EFCAB14	6.66956	7.03927	22.9095	3.13788e-81	5.89715e-80	173.966
REPIN1	7.0417	7.09106	22.9036	3.3569e-81	6.30453e-80	173.92
SAP30L	5.07791	5.43927	22.9214	2.7354e-81	5.16501e-80	173.861
ARPC3	7.32654	7.53643	22.8951	3.70327e-81	6.95039e-80	173.854
TTL	5.43493	5.05213	22.9208	2.75279e-81	5.19435e-80	173.833
R3HDM1	5.69048	5.10052	22.9124	3.03321e-81	5.7081e-80	173.783
SLC15A4	5.07618	4.69596	22.9221	2.71152e-81	5.12336e-80	173.767
ZRANB1	5.18897	5.38826	22.9122	3.0418e-81	5.72042e-80	173.755
OPTN	7.77523	6.26661	22.8857	4.12519e-81	7.72158e-80	173.709
ZMYM4	5.98721	6.11155	22.8932	3.7848e-81	7.09866e-80	173.672
RABGAP1	6.0295	6.01563	22.8868	4.07388e-81	7.63063e-80	173.6
EIF4A3	6.98531	6.63956	22.8682	5.05153e-81	9.43659e-80	173.478
TUBGCP2	5.74978	6.08658	22.8749	4.6741e-81	8.74319e-80	173.449
PRCP	7.12914	6.97864	22.8612	5.47089e-81	1.01996e-79	173.439
TCOF1	6.48429	5.68222	22.8701	4.9423e-81	9.23871e-80	173.412
EML4	6.87107	5.98679	22.8643	5.28016e-81	9.85712e-80	173.399
PHF13	4.78177	4.84492	22.888	4.01706e-81	7.52923e-80	173.364
TMEM167A	6.18302	6.63672	22.8558	5.8236e-81	1.08427e-79	173.299
NPC2	8.06571	7.31789	22.8429	6.7565e-81	1.25463e-79	173.287
DERL2	5.29769	5.27529	22.8641	5.29343e-81	9.87531e-80	173.214
ETV6	6.97084	5.83227	22.8475	6.40737e-81	1.19217e-79	173.197
NUP88	5.54668	5.13637	22.861	5.48636e-81	1.02216e-79	173.184
PNRC1	7.09334	6.07007	22.8422	6.81745e-81	1.26427e-79	173.17
CNOT2	5.56849	6.20567	22.8441	6.66566e-81	1.23858e-79	173.093
WWP2	5.97516	5.6962	22.8424	6.80171e-81	1.26219e-79	173.071
GBA2	5.43542	5.53931	22.8461	6.51613e-81	1.2116e-79	173.054
VKORC1L1	5.72149	5.97925	22.8304	7.81011e-81	1.4474e-79	172.929
DNAJC5	6.38387	6.61469	22.8193	8.86718e-81	1.64005e-79	172.901
SUN1	6.89014	6.6257	22.8168	9.13035e-81	1.68761e-79	172.897
PCNX3	6.27586	6.19171	22.8205	8.75397e-81	1.62018e-79	172.882
MED8	5.7409	5.41253	22.8241	8.39918e-81	1.55554e-79	172.812
SHISA5	7.33812	7.37665	22.803	1.07082e-80	1.97795e-79	172.805
SNRNP70	7.01977	7.18849	22.8027	1.0738e-80	1.98215e-79	172.774
SCAP	6.25582	6.25286	22.7939	1.1888e-80	2.19298e-79	172.58
GNL1	6.27635	5.9374	22.7884	1.26698e-80	2.33412e-79	172.491
PCIF1	5.6438	5.36192	22.7923	1.2111e-80	2.23264e-79	172.445
SEC62	6.61584	7.14802	22.7722	1.52731e-80	2.81187e-79	172.405
FAU	8.50272	8.13365	22.7558	1.84481e-80	3.38751e-79	172.338
WBP1L	5.71939	6.39676	22.7618	1.72229e-80	3.16668e-79	172.187
DCAF12	6.13174	6.02192	22.7585	1.788e-80	3.28535e-79	172.154
CXorf56	5.10262	4.79478	22.7674	1.61359e-80	2.96878e-79	172.032
WIZ	6.1891	5.9885	22.7437	2.1217e-80	3.88831e-79	171.981
BTF3	7.9309	8.54269	22.7236	2.67503e-80	4.87684e-79	171.964
FRMD8	6.04485	5.61538	22.7409	2.19073e-80	4.00696e-79	171.915
ZFP36L1	8.13468	8.07684	22.7198	2.79277e-80	5.07828e-79	171.915
USP5	7.04146	6.65981	22.7298	2.48827e-80	4.53931e-79	171.911
SIRT2	5.97006	5.64492	22.7409	2.18981e-80	4.00696e-79	171.907
SCFD1	5.79162	5.84334	22.7382	2.26046e-80	4.1291e-79	171.884
DESI1	6.08014	5.30011	22.7394	2.22831e-80	4.07302e-79	171.869
NPC1	6.36674	5.50822	22.7335	2.3848e-80	4.35339e-79	171.846
RPL32	9.85883	9.61358	22.7015	3.44942e-80	6.26418e-79	171.798
DNAJB11	6.5542	6.20496	22.7226	2.70569e-80	4.92632e-79	171.78
NOL9	4.80521	4.70137	22.7465	2.0545e-80	3.76762e-79	171.741
IRAK4	4.93749	4.81569	22.7414	2.17841e-80	3.98962e-79	171.712
ANAPC4	4.24569	4.55508	22.749	1.99429e-80	3.6596e-79	171.666
CARS	5.42114	5.72949	22.7223	2.71344e-80	4.93722e-79	171.654
RUBCN	4.71741	5.03214	22.7229	2.69682e-80	4.91336e-79	171.513
MLX	5.34841	5.34339	22.7086	3.17739e-80	5.7739e-79	171.464
GTPBP2	5.83712	5.59736	22.697	3.63145e-80	6.5862e-79	171.392
FNBP1	6.40377	5.71068	22.6877	4.04454e-80	7.33067e-79	171.34
HPS1	5.98573	5.71827	22.6874	4.05733e-80	7.34909e-79	171.307
EIF1B	5.15831	4.92556	22.6981	3.5872e-80	6.51016e-79	171.275
CKAP5	6.72052	7.11733	22.6622	5.42667e-80	9.80404e-79	171.147
GTF3C3	5.39571	5.2445	22.6771	4.568e-80	8.26873e-79	171.097
GMPR2	5.35809	5.81231	22.6697	4.97961e-80	9.00798e-79	171.068
GNB2	7.50721	7.70233	22.6459	6.55067e-80	1.18043e-78	171.032
EIF3H	8.74491	8.42925	22.6369	7.26471e-80	1.30741e-78	171
PEPD	6.28652	5.56992	22.6549	5.90597e-80	1.06631e-78	170.945
CRTC2	6.0386	5.66215	22.6534	6.00443e-80	1.08339e-78	170.917
SMAP2	6.19988	6.00016	22.6462	6.52443e-80	1.17645e-78	170.879
UBA52	9.30608	8.95278	22.6206	8.76891e-80	1.57106e-78	170.844
NUDT3	4.71147	4.7848	22.6626	5.40197e-80	9.76571e-79	170.786
NAT10	5.95289	6.05989	22.6363	7.31278e-80	1.31522e-78	170.742
ERP29	6.89746	7.16093	22.622	8.62117e-80	1.54657e-78	170.706
UBQLN4	6.56895	6.12617	22.6213	8.69817e-80	1.55938e-78	170.622
BRD9	5.28543	4.95028	22.6372	7.23979e-80	1.30377e-78	170.598
AGPAT3	6.04356	6.61308	22.6169	9.15183e-80	1.63862e-78	170.573
TBC1D13	5.04951	5.13764	22.6285	8.00025e-80	1.43794e-78	170.493
ISCA1	5.09841	5.23984	22.6269	8.15018e-80	1.46395e-78	170.482
CAPZA2	6.38549	6.55507	22.6053	1.04508e-79	1.8688e-78	170.454
ST7	4.88665	4.79438	22.6245	8.38255e-80	1.50472e-78	170.373
LEPROT	6.57174	6.52296	22.5937	1.19585e-79	2.13433e-78	170.334
FAM219B	5.16913	5.32073	22.6102	9.88204e-80	1.76823e-78	170.326
SIPA1L1	5.74283	5.50466	22.599	1.12417e-79	2.00768e-78	170.267
RPS5	9.4527	9.20928	22.5656	1.65321e-79	2.93751e-78	170.228
ARFGAP2	5.98344	6.50768	22.5806	1.39072e-79	2.47582e-78	170.146
UBAC1	5.60866	5.2126	22.5912	1.23018e-79	2.19421e-78	170.134
DNAJC7	5.88882	6.01971	22.5814	1.3765e-79	2.45206e-78	170.116
TBCC	4.80175	4.57018	22.6022	1.08402e-79	1.9372e-78	170.09
RPS24	9.65504	9.51705	22.5527	1.91814e-79	3.39964e-78	170.089
ZER1	5.60677	5.91118	22.5753	1.47677e-79	2.62566e-78	170.02
PPM1F	6.14802	5.09888	22.5773	1.44305e-79	2.56734e-78	170.01
SOD2	9.60127	7.74811	22.5494	1.99155e-79	3.52528e-78	170.006
CIR1	5.07187	5.19248	22.5824	1.36177e-79	2.42736e-78	169.971
ARPP19	6.53936	7.21548	22.5572	1.81949e-79	3.22683e-78	169.959
ZCRB1	5.58942	5.52523	22.5515	1.944e-79	3.44328e-78	169.715
ASCC1	5.30482	4.77443	22.5593	1.77728e-79	3.15397e-78	169.69
TSPAN3	6.9736	6.77885	22.5321	2.43144e-79	4.2904e-78	169.668
TRIP4	4.64591	4.85093	22.5605	1.75264e-79	3.11221e-78	169.642
VPS8	5.0944	5.51875	22.5468	2.0525e-79	3.63087e-78	169.613
RGS3	5.90364	5.61675	22.5396	2.22898e-79	3.9381e-78	169.609
MSL3	5.90607	4.99118	22.5435	2.1316e-79	3.76842e-78	169.602
PSMD4	7.3739	7.27526	22.5191	2.82456e-79	4.97467e-78	169.56
ZMAT2	6.00372	6.2701	22.5263	2.59992e-79	4.58479e-78	169.517
UTP14A	5.3623	4.9981	22.5391	2.24237e-79	3.95927e-78	169.489
PPT1	7.63971	8.12455	22.4997	3.53339e-79	6.1842e-78	169.387
GLE1	5.39164	5.65586	22.5224	2.7178e-79	4.78964e-78	169.375
DDX41	6.33429	6.17972	22.5119	3.06845e-79	5.38391e-78	169.368
UTP6	5.7449	5.52532	22.5175	2.87599e-79	5.06207e-78	169.336
CDS2	5.71534	6.05573	22.5135	3.01115e-79	5.28999e-78	169.334
EIF3F	6.77167	6.79616	22.5033	3.38807e-79	5.93357e-78	169.326
TSG101	5.61862	6.1721	22.5124	3.05005e-79	5.35499e-78	169.324
SEC14L1	6.20004	5.91452	22.5085	3.18923e-79	5.59232e-78	169.305
DNAJC21	5.38389	5.65864	22.5156	2.9414e-79	5.1707e-78	169.302
ESD	6.19832	6.2594	22.5047	3.33478e-79	5.84389e-78	169.275
METTL16	5.16424	5.23861	22.5168	2.90083e-79	5.10259e-78	169.242
BCLAF1	6.52269	7.0066	22.4933	3.80343e-79	6.64438e-78	169.216
TSC22D1	7.02733	7.4247	22.4853	4.17124e-79	7.26881e-78	169.172
MORC2	5.94796	5.674	22.4977	3.61419e-79	6.32168e-78	169.14
URI1	6.48931	6.28013	22.4873	4.07342e-79	7.10719e-78	169.098
CYLD	6.61567	5.65243	22.4861	4.12956e-79	7.20065e-78	169.061
CCDC115	5.25688	5.27927	22.4911	3.89837e-79	6.806e-78	168.977
SF3B4	6.33029	6.39287	22.4746	4.71662e-79	8.21407e-78	168.955
ATG7	4.8943	4.9708	22.4947	3.74033e-79	6.53822e-78	168.944
INTS11	6.22559	6.17531	22.4586	5.67034e-79	9.86272e-78	168.753
U2AF1	6.49958	6.44284	22.4541	5.9759e-79	1.03813e-77	168.731
HARS2	4.93165	5.12542	22.4742	4.74067e-79	8.25082e-78	168.728
GRHPR	6.2874	6.23047	22.4543	5.95668e-79	1.03543e-77	168.717
RAB11B	6.43156	6.32637	22.4532	6.03603e-79	1.04793e-77	168.716
USF2	7.01846	6.73036	22.4382	7.17555e-79	1.24268e-77	168.595
FAM53C	5.80552	5.43946	22.4478	6.42567e-79	1.11419e-77	168.546
MKKS	5.21168	5.31254	22.4527	6.06985e-79	1.05315e-77	168.526
BET1L	5.0343	5.50341	22.4394	7.07436e-79	1.22592e-77	168.384
RPL35A	9.25971	9.04316	22.4039	1.06594e-78	1.84147e-77	168.368
USP9X	6.81233	7.25418	22.4098	9.95409e-79	1.72069e-77	168.292
SNX33	5.17726	5.39146	22.4176	9.09345e-79	1.57289e-77	168.144
MAST2	6.28648	6.23283	22.3976	1.145e-78	1.97684e-77	168.068
TEX10	5.22948	4.59784	22.4208	8.77098e-79	1.51805e-77	168.067
GOLGA5	5.74253	6.09998	22.3959	1.16847e-78	2.01611e-77	168.007
NUDT5	6.86439	5.89012	22.3845	1.3315e-78	2.29459e-77	167.931
DIDO1	5.86053	6.44357	22.3829	1.35725e-78	2.33609e-77	167.889
MGRN1	5.7706	6.20783	22.3844	1.33346e-78	2.29656e-77	167.886
RPL28	9.46356	9.40371	22.3599	1.76922e-78	3.03213e-77	167.884
TRAPPC10	5.81434	5.76241	22.3849	1.32683e-78	2.28795e-77	167.859
SAP18	6.29823	6.88741	22.371	1.55703e-78	2.67666e-77	167.805
RTF1	5.38055	6.14399	22.3739	1.50458e-78	2.58808e-77	167.732
38777	6.51347	7.12501	22.3599	1.76866e-78	3.03213e-77	167.705
FAM98A	5.79269	5.70585	22.3636	1.69545e-78	2.90925e-77	167.606
PEX5	5.923	5.33427	22.3651	1.66542e-78	2.85948e-77	167.587
GTPBP4	6.9777	5.97181	22.3495	1.99491e-78	3.41474e-77	167.545
RPS12	10.1271	9.52366	22.3272	2.57754e-78	4.39326e-77	167.53
ERH	6.28125	6.40534	22.3439	2.12661e-78	3.63352e-77	167.467
TMEM259	6.92731	6.6254	22.3379	2.27872e-78	3.88631e-77	167.45
RBM19	4.72385	4.82029	22.3652	1.66351e-78	2.85796e-77	167.423
METAP1	5.59377	5.45255	22.3497	1.98886e-78	3.40647e-77	167.414
ATP6V1D	5.57569	6.05825	22.3437	2.13294e-78	3.64212e-77	167.397
CMIP	5.78467	5.4901	22.3462	2.07166e-78	3.54179e-77	167.393
PTDSS1	7.14543	6.46078	22.3257	2.62308e-78	4.46817e-77	167.31
APMAP	6.8092	7.46556	22.3207	2.77814e-78	4.72654e-77	167.289
GPN2	4.60018	4.88399	22.3475	2.03977e-78	3.4894e-77	167.219
SDCCAG8	4.8481	4.83529	22.3394	2.24095e-78	3.82422e-77	167.144
RBM28	5.22532	4.9938	22.324	2.67468e-78	4.55329e-77	167.031
MTDH	7.50197	7.49185	22.2951	3.73118e-78	6.34028e-77	167.028
POGK	6.33062	6.65889	22.3012	3.47809e-78	5.91382e-77	166.996
TCF20	6.1679	5.6756	22.293	3.82465e-78	6.49125e-77	166.835
RPS19	10.1684	9.57761	22.2614	5.50102e-78	9.30823e-77	166.779
PSMD13	6.79467	6.88643	22.273	4.81492e-78	8.15712e-77	166.71
INTS3	6.03686	6.59406	22.2768	4.6073e-78	7.81012e-77	166.699
CLK2	5.01705	5.25539	22.2936	3.79891e-78	6.45147e-77	166.692
CDK9	5.29261	5.54396	22.2835	4.26609e-78	7.23608e-77	166.644
WDR43	5.86947	5.50683	22.2677	5.11846e-78	8.66613e-77	166.496
TIMM17A	6.44993	6.26828	22.2565	5.82528e-78	9.85094e-77	166.476
GTF3C1	6.35836	6.94262	22.2521	6.1239e-78	1.03434e-76	166.456
RNF167	6.37378	6.42604	22.2523	6.11558e-78	1.03356e-76	166.432
ARAP1	6.23238	6.38018	22.2519	6.13829e-78	1.03615e-76	166.418
XPOT	7.02021	6.76184	22.2388	7.14099e-78	1.20468e-76	166.324
YTHDF1	5.50949	5.96463	22.2359	7.38244e-78	1.24467e-76	166.155
ATP1B3	7.1586	6.2208	22.2197	8.90163e-78	1.49719e-76	166.091
WDR61	5.2913	5.72177	22.2233	8.53975e-78	1.43806e-76	165.978
PDCD6IP	6.72958	7.25155	22.2045	1.06009e-77	1.78085e-76	165.952
NOB1	5.87114	4.77891	22.2231	8.55807e-78	1.44028e-76	165.932
CCDC92	4.98772	4.97496	22.2274	8.14605e-78	1.37258e-76	165.909
JTB	7.186	7.33802	22.1965	1.1622e-77	1.95007e-76	165.878
KDSR	5.62856	5.72768	22.2013	1.09955e-77	1.84604e-76	165.745
FAM210B	6.69714	6.87681	22.1877	1.28631e-77	2.15573e-76	165.739
ADO	4.96225	5.13731	22.2096	9.99854e-78	1.68068e-76	165.726
EIF3M	6.82875	6.85922	22.1856	1.31848e-77	2.20832e-76	165.715
PPA1	7.51323	7.18431	22.1698	1.58148e-77	2.64407e-76	165.584
GSTK1	7.02476	7.15696	22.1689	1.59713e-77	2.66865e-76	165.555
PI4K2A	5.05274	4.8784	22.1881	1.28109e-77	2.14827e-76	165.465
CAND1	6.61426	7.2285	22.1603	1.76335e-77	2.93762e-76	165.437
MAN2B1	7.01034	6.29502	22.1625	1.72025e-77	2.86924e-76	165.436
RBM25	6.23722	6.49642	22.1647	1.67738e-77	2.80106e-76	165.43
PNO1	5.1471	4.7811	22.1845	1.33533e-77	2.23521e-76	165.413
FOXJ2	5.38053	5.08678	22.18	1.4067e-77	2.35326e-76	165.411
LZTS2	6.24318	6.15048	22.1633	1.70527e-77	2.84595e-76	165.388
CSK	6.95226	5.94716	22.1531	1.91697e-77	3.19165e-76	165.31
PARL	5.65222	5.38413	22.1614	1.74265e-77	2.90487e-76	165.265
RPS13	8.72469	8.73748	22.1276	2.5714e-77	4.2787e-76	165.195
F11R	6.79409	6.91043	22.1254	2.63734e-77	4.38581e-76	165.036
RAB1B	6.71515	7.13087	22.1131	3.03928e-77	5.0363e-76	164.907
YARS	6.96162	6.38442	22.116	2.93758e-77	4.87353e-76	164.903
DCAF8	5.40065	6.02187	22.1234	2.69925e-77	4.48611e-76	164.871
CDK4	6.6695	6.16201	22.1146	2.98836e-77	4.95485e-76	164.861
SRP9	7.18585	7.90029	22.1019	3.4595e-77	5.7191e-76	164.828
HP1BP3	6.59439	6.86423	22.1032	3.40756e-77	5.63988e-76	164.77
NFE2L2	6.7751	6.5468	22.103	3.41209e-77	5.64405e-76	164.759
RPL29	9.31261	9.12008	22.0833	4.2852e-77	7.05083e-76	164.717
MUS81	5.09401	4.75497	22.1208	2.77993e-77	4.61745e-76	164.694
HAX1	6.60208	6.54758	22.0975	3.63919e-77	6.00906e-76	164.686
SH3GL1	6.71937	6.26142	22.0962	3.69188e-77	6.09248e-76	164.661
BOD1	5.61026	5.57849	22.1068	3.26639e-77	5.40942e-76	164.661
RSU1	7.34366	6.33314	22.0902	3.95431e-77	6.51787e-76	164.631
AUP1	6.85767	6.72452	22.0847	4.21556e-77	6.9444e-76	164.562
MTMR14	5.35208	5.39969	22.0906	3.93841e-77	6.49549e-76	164.447
NOP56	7.25662	6.9627	22.0702	4.98258e-77	8.17909e-76	164.425
R3HCC1L	4.02299	4.07005	22.1184	2.85739e-77	4.7433e-76	164.388
PPP1R12C	5.91563	5.6941	22.0792	4.48948e-77	7.37828e-76	164.384
LEPROTL1	5.48374	5.46372	22.0829	4.30262e-77	7.07534e-76	164.373
AIMP1	5.39657	5.74972	22.0742	4.75456e-77	7.80935e-76	164.289
C1orf174	4.41871	4.1828	22.0983	3.60485e-77	5.95587e-76	164.243
ARL8A	5.68187	5.71638	22.0647	5.30456e-77	8.70251e-76	164.206
POLR2D	4.73543	4.41311	22.0843	4.23519e-77	6.97263e-76	164.18
UBQLN2	5.60231	5.59627	22.0586	5.69361e-77	9.33532e-76	164.116
CHCHD2	8.18702	8.09378	22.035	7.47068e-77	1.21849e-75	164.107
U2SURP	6.40047	6.49921	22.0428	6.82999e-77	1.11789e-75	164.05
PKP4	6.29233	6.58548	22.0396	7.08424e-77	1.15748e-75	164.019
GIGYF2	5.6647	6.32912	22.0444	6.70364e-77	1.09785e-75	164.016
PSMC4	6.50321	6.55942	22.0366	7.33879e-77	1.19837e-75	163.987
UTP11	5.33906	4.94532	22.049	6.36282e-77	1.04265e-75	163.906
ATXN7L3B	6.35235	6.89948	22.0275	8.14806e-77	1.32742e-75	163.894
LAS1L	5.60854	5.66464	22.0358	7.40236e-77	1.20805e-75	163.86
LARP7	5.02653	5.23267	22.0424	6.86049e-77	1.12223e-75	163.844
HPS4	4.93209	5.04509	22.0402	7.03453e-77	1.15003e-75	163.788
SUGT1	5.47387	5.4003	22.0288	8.02792e-77	1.30861e-75	163.753
GBA	6.20209	6.36879	22.0177	9.12118e-77	1.48509e-75	163.753
PPIL2	5.33599	5.47936	22.016	9.29592e-77	1.51267e-75	163.608
KIF5B	7.52319	7.60948	21.994	1.1989e-76	1.94637e-75	163.6
VPS41	5.365	5.92374	22.0065	1.03735e-76	1.68703e-75	163.535
RNPEP	6.23653	6.93374	21.9933	1.20812e-76	1.96021e-75	163.509
MRFAP1L1	5.56745	6.16251	21.9991	1.12954e-76	1.83589e-75	163.485
MRPS35	6.00924	6.05635	21.9962	1.16882e-76	1.89863e-75	163.466
BTG1	7.29656	7.15135	21.9826	1.36704e-76	2.21293e-75	163.443
NAGK	6.50311	6.30021	21.9835	1.35257e-76	2.19077e-75	163.371
DNPEP	6.10888	6.22085	21.9766	1.46501e-76	2.37015e-75	163.268
RRP1B	5.97491	5.53213	21.9726	1.53246e-76	2.47499e-75	163.159
AP1M1	5.76153	5.38503	21.9743	1.50371e-76	2.42995e-75	163.157
C2orf68	4.88936	5.01461	21.9849	1.33075e-76	2.15668e-75	163.153
PGRMC1	7.38989	7.09732	21.9568	1.83962e-76	2.96253e-75	163.149
MRPS27	5.18286	5.69547	21.9751	1.48892e-76	2.40744e-75	163.145
MTOR	5.83724	6.11279	21.9667	1.6417e-76	2.64837e-75	163.129
GOSR2	4.45326	4.71734	21.9901	1.25385e-76	2.03322e-75	163.126
ARL6IP1	7.5563	7.85838	21.9508	1.97121e-76	3.17079e-75	163.115
PPP6R3	6.11738	6.62798	21.9593	1.78713e-76	2.87965e-75	163.097
INTS10	5.9757	5.49957	21.9673	1.63014e-76	2.63122e-75	163.093
PDAP1	6.7646	6.81626	21.9508	1.97026e-76	3.17079e-75	163.037
OIP5-AS1	6.47946	6.79426	21.9503	1.9829e-76	3.18777e-75	163.021
OSBPL2	5.50269	5.79727	21.9603	1.76753e-76	2.84971e-75	163.012
TMEM30A	7.18743	7.16064	21.9451	2.10371e-76	3.37618e-75	163.008
RDH11	5.79689	5.98756	21.9469	2.06051e-76	3.30874e-75	162.897
CRLS1	5.45151	5.4065	21.948	2.03551e-76	3.27047e-75	162.823
EIF1AX	6.20269	6.46053	21.9337	2.39949e-76	3.84646e-75	162.797
EZR	7.41251	8.2483	21.9197	2.82047e-76	4.51613e-75	162.775
SDCBP	7.76351	7.38234	21.9172	2.90184e-76	4.63848e-75	162.726
SLC3A2	7.65227	7.38627	21.9172	2.90161e-76	4.63848e-75	162.718
RFC1	5.45215	5.87491	21.9339	2.39313e-76	3.83846e-75	162.708
ARHGEF2	6.90985	6.58793	21.9189	2.84565e-76	4.55385e-75	162.665
C14orf119	5.77958	5.9195	21.9258	2.62684e-76	4.2085e-75	162.648
MAN1B1	6.48514	6.51176	21.9144	2.99698e-76	4.7851e-75	162.598
DNASE2	6.52723	6.31747	21.915	2.97667e-76	4.75538e-75	162.593
COPS2	5.90068	6.18296	21.9109	3.1215e-76	4.98107e-75	162.502
HSPH1	7.73606	7.13557	21.8957	3.71826e-76	5.91984e-75	162.471
USP36	5.96264	5.68659	21.9087	3.20077e-76	5.10465e-75	162.431
DNAJA3	5.67877	6.00615	21.9063	3.28949e-76	5.24317e-75	162.428
WDR45B	7.00796	6.72825	21.8935	3.81216e-76	6.0659e-75	162.389
PYGB	7.20265	7.19708	21.8901	3.964e-76	6.30036e-75	162.383
HECA	6.03509	5.32663	21.8977	3.6323e-76	5.78628e-75	162.305
AGFG1	6.41398	6.14284	21.8861	4.15148e-76	6.58339e-75	162.251
ERF	6.02644	5.48367	21.8893	4.00371e-76	6.35986e-75	162.205
EIF2D	5.77897	5.8225	21.8863	4.14267e-76	6.57315e-75	162.192
CLPX	5.23043	5.36744	21.8928	3.84303e-76	6.11155e-75	162.182
POLG	5.94498	5.39996	21.8864	4.13868e-76	6.57054e-75	162.174
PAPSS1	7.09055	6.27384	21.8709	4.94796e-76	7.83316e-75	162.117
IPO13	5.55964	5.50333	21.8821	4.34828e-76	6.89158e-75	162.101
EHMT1	5.71176	6.04897	21.876	4.66231e-76	7.38511e-75	162.088
SPCS1	6.15698	6.66263	21.8636	5.37682e-76	8.50248e-75	162.011
GDI1	6.93332	7.17304	21.8523	6.13044e-76	9.6778e-75	161.945
RPL14	9.3688	8.97866	21.8391	7.13153e-76	1.12329e-74	161.93
ARL1	6.08214	6.86512	21.8517	6.17301e-76	9.73952e-75	161.879
PPP1R15A	5.96321	5.28239	21.8575	5.77262e-76	9.12321e-75	161.822
CASP3	5.51567	5.44564	21.8551	5.93068e-76	9.36773e-75	161.785
ZNF398	4.62287	4.63839	21.87	4.99579e-76	7.90441e-75	161.757
PA2G4	6.68244	6.67948	21.8373	7.28365e-76	1.1466e-74	161.733
KPNA1	5.25221	5.62886	21.8502	6.27638e-76	9.89704e-75	161.728
MAU2	5.65627	5.75933	21.8401	7.05039e-76	1.11113e-74	161.653
CYB561A3	5.78955	5.29955	21.8352	7.46466e-76	1.17378e-74	161.574
WDR26	6.46876	7.02919	21.8203	8.85958e-76	1.39156e-74	161.552
MRM2	5.11885	5.12549	21.8352	7.46041e-76	1.17377e-74	161.491
MLXIP	6.81212	5.94411	21.8124	9.69636e-76	1.52043e-74	161.42
NISCH	5.99477	6.20193	21.8125	9.68389e-76	1.51933e-74	161.394
SGTA	6.25721	6.1582	21.8061	1.04245e-75	1.63369e-74	161.336
SURF6	5.5564	5.15043	21.814	9.51909e-76	1.49431e-74	161.295
NSD1	6.56091	6.64872	21.7982	1.14256e-75	1.78858e-74	161.286
NCAPD2	7.58025	6.26811	21.7963	1.16765e-75	1.82685e-74	161.281
DUSP11	4.77162	4.52853	21.8251	8.3773e-76	1.31655e-74	161.262
CIC	6.27245	6.19495	21.7908	1.24396e-75	1.94515e-74	161.162
CSTF1	5.21598	5.23055	21.7997	1.1232e-75	1.75925e-74	161.111
MTMR3	5.79087	5.8359	21.789	1.26956e-75	1.98407e-74	161.09
HINT1	7.43007	7.3067	21.7639	1.69484e-75	2.63839e-74	160.961
DYNLL2	6.80547	7.16197	21.7645	1.6832e-75	2.62173e-74	160.94
CKAP4	7.63675	7.23694	21.7617	1.73893e-75	2.70252e-74	160.938
SUDS3	5.53577	6.022	21.7749	1.49451e-75	2.33172e-74	160.919
UBAP2	5.83714	5.51955	21.7749	1.49444e-75	2.33172e-74	160.907
VAT1	7.37262	7.61971	21.7546	1.88616e-75	2.92162e-74	160.863
LUC7L2	4.89693	5.09321	21.7812	1.38896e-75	2.16945e-74	160.841
SCMH1	5.61445	5.30954	21.7677	1.62325e-75	2.53116e-74	160.792
HMCES	6.04154	5.6714	21.7604	1.76466e-75	2.741e-74	160.767
PSMD7	6.67882	6.04125	21.755	1.87862e-75	2.91156e-74	160.766
UBE4B	5.53311	5.57679	21.7634	1.70537e-75	2.65184e-74	160.754
PPP2R5E	5.28385	5.53646	21.7639	1.69588e-75	2.63855e-74	160.741
DYNC1LI1	5.50824	5.55139	21.7602	1.76854e-75	2.74549e-74	160.72
NOL10	5.28537	5.0328	21.7661	1.65329e-75	2.57657e-74	160.715
INPPL1	6.30365	6.6479	21.7485	2.02323e-75	3.1322e-74	160.71
PLP2	7.41586	6.50543	21.7398	2.23827e-75	3.46129e-74	160.653
ENSG00000135213	5.08241	5.13992	21.7578	1.81788e-75	2.82053e-74	160.606
PI4KA	6.32954	6.58604	21.7378	2.28874e-75	3.52959e-74	160.587
ABCE1	6.47745	6.15594	21.7397	2.23968e-75	3.46156e-74	160.584
PCMT1	6.239	6.35705	21.7389	2.26036e-75	3.48967e-74	160.582
TMEM250	5.91568	5.46508	21.7447	2.11373e-75	3.2705e-74	160.561
TKT	8.30311	7.6591	21.7243	2.67555e-75	4.11253e-74	160.556
SLC11A2	5.97204	6.058	21.7391	2.25498e-75	3.48328e-74	160.546
ATP6AP1	7.44263	8.00457	21.7245	2.66936e-75	4.10527e-74	160.545
TMEM165	6.46293	6.50417	21.7319	2.45143e-75	3.77841e-74	160.518
RPL7A	10.4336	9.96872	21.7115	3.09918e-75	4.75587e-74	160.518
USP11	6.08635	5.67919	21.7381	2.28053e-75	3.51887e-74	160.517
DPH3	4.74758	4.6697	21.7554	1.87013e-75	2.9e-74	160.493
PTPN18	5.95545	6.28165	21.7308	2.4808e-75	3.82158e-74	160.463
TMX2	6.01146	6.49649	21.7271	2.58867e-75	3.98555e-74	160.439
HGS	6.45922	6.04978	21.7245	2.6672e-75	4.10421e-74	160.406
PLOD1	8.63207	7.18126	21.7111	3.11426e-75	4.77639e-74	160.396
EHMT2	6.046	6.07853	21.724	2.68434e-75	4.12379e-74	160.376
PSME4	7.03053	6.78837	21.7056	3.31858e-75	5.08141e-74	160.26
INTS1	6.98917	6.72304	21.7057	3.31166e-75	5.07359e-74	160.26
GPNMB	9.82704	8.29103	21.6921	3.87632e-75	5.92896e-74	160.246
SDAD1	5.27732	5.38343	21.7197	2.82131e-75	4.33184e-74	160.223
TSC2	5.83079	6.27034	21.7062	3.29483e-75	5.05057e-74	160.18
DYRK1A	5.75515	5.91267	21.6962	3.69687e-75	5.65757e-74	160.034
OSBPL9	6.36703	6.21371	21.6816	4.37036e-75	6.67004e-74	159.924
COA1	5.09456	5.35331	21.6883	4.04614e-75	6.18195e-74	159.844
GINM1	5.29159	5.54949	21.6844	4.23348e-75	6.46465e-74	159.841
SNRPD3	6.9021	6.61217	21.655	5.93713e-75	9.04646e-74	159.671
ASB6	4.70811	4.23344	21.6884	4.04177e-75	6.17863e-74	159.67
NDST1	7.03312	7.15691	21.6503	6.27135e-75	9.54014e-74	159.651
PACS2	5.99432	5.74833	21.6585	5.70215e-75	8.69315e-74	159.614
CAD	6.4394	5.90613	21.6539	6.01309e-75	9.15721e-74	159.589
GNG5	6.88403	6.51027	21.6423	6.87281e-75	1.04381e-73	159.52
UFC1	6.89327	6.99205	21.6378	7.2361e-75	1.0978e-73	159.494
CFAP20	5.50235	4.55104	21.6591	5.6641e-75	8.63984e-74	159.467
HAT1	5.69306	5.87302	21.6468	6.52399e-75	9.91371e-74	159.467
ZNF3	4.94692	5.46593	21.6538	6.01934e-75	9.16176e-74	159.444
SKIV2L	5.34492	5.57044	21.6489	6.37096e-75	9.68642e-74	159.441
CTSZ	8.91461	8.01837	21.6167	9.23077e-75	1.39512e-73	159.359
GRK6	6.65417	5.43633	21.634	7.55889e-75	1.14615e-73	159.357
AHCY	7.37502	7.29531	21.621	8.7865e-75	1.32941e-73	159.334
HLA-DRA	11.0864	9.84923	21.6035	1.07459e-74	1.62149e-73	159.297
FUNDC2	6.18626	6.03781	21.6278	8.12054e-75	1.22998e-73	159.29
FEZ2	5.0285	5.25614	21.639	7.13835e-75	1.08355e-73	159.259
NEK9	5.71439	6.22319	21.6207	8.80901e-75	1.3321e-73	159.199
NFIC	6.25405	6.84736	21.6144	9.47085e-75	1.42986e-73	159.195
DUSP22	5.62967	4.89613	21.6279	8.11114e-75	1.22922e-73	159.167
PURB	5.86104	6.31982	21.6163	9.27274e-75	1.40071e-73	159.158
FAM220A	4.65016	4.60063	21.6225	8.63516e-75	1.30722e-73	158.962
ZBTB4	5.8855	6.4203	21.5957	1.17554e-74	1.77096e-73	158.936
CCNL1	6.15664	6.02928	21.5943	1.19464e-74	1.79876e-73	158.908
GTPBP1	5.73283	5.24161	21.5976	1.14997e-74	1.73336e-73	158.868
PTBP3	6.80379	6.92575	21.5793	1.4193e-74	2.12902e-73	158.817
ANAPC13	5.64791	5.83124	21.5838	1.3483e-74	2.02469e-73	158.746
PLIN3	6.14073	5.95468	21.5787	1.42961e-74	2.14334e-73	158.729
CCDC174	4.25613	4.3727	21.6033	1.07685e-74	1.62403e-73	158.651
DENND1A	5.04854	4.68314	21.5893	1.26535e-74	1.90318e-73	158.645
IL10RB	5.16905	4.75031	21.5855	1.32073e-74	1.98436e-73	158.621
WDR55	4.67303	4.91875	21.5874	1.29276e-74	1.94338e-73	158.617
TDP1	4.82549	4.4943	21.5904	1.24922e-74	1.87994e-73	158.612
RNF44	6.15731	5.4815	21.5663	1.64888e-74	2.47076e-73	158.56
SPARC	10.8218	10.8757	21.5378	2.28662e-74	3.41179e-73	158.558
TTC27	4.63172	4.62393	21.5801	1.40602e-74	2.11024e-73	158.474
COPB1	6.9949	7.46511	21.5458	2.08615e-74	3.11599e-73	158.469
L3MBTL2	5.17795	5.16178	21.5597	1.77728e-74	2.66174e-73	158.383
PPARD	6.03321	5.27302	21.5498	1.99371e-74	2.98109e-73	158.348
DPP9	5.70001	5.82469	21.5447	2.11358e-74	3.15528e-73	158.306
ZBTB7A	5.36283	5.65149	21.5471	2.05487e-74	3.0709e-73	158.298
ZMYM3	4.86499	5.37173	21.5513	1.95838e-74	2.93139e-73	158.265
ARF5	6.97135	6.78808	21.5298	2.50739e-74	3.73325e-73	158.257
PGD	7.13129	7.07169	21.5256	2.63204e-74	3.91468e-73	158.23
EYA3	4.80832	4.92269	21.5509	1.96873e-74	2.94532e-73	158.208
PRPF3	6.10569	6.00419	21.5333	2.41019e-74	3.59233e-73	158.206
RXRA	6.20083	6.34871	21.5294	2.51917e-74	3.74879e-73	158.198
MED4	5.06407	5.058	21.5333	2.40965e-74	3.59233e-73	158.053
POFUT1	5.87929	6.20592	21.5179	2.87669e-74	4.274e-73	158.035
UMPS	4.98413	5.04655	21.5318	2.45028e-74	3.65015e-73	158.028
KLF6	7.03489	6.81616	21.4996	3.55022e-74	5.26353e-73	157.919
NR1H2	5.89273	5.9398	21.5086	3.20286e-74	4.75105e-73	157.917
TOP3A	4.89126	4.85589	21.5232	2.70703e-74	4.02406e-73	157.899
LETMD1	5.26631	5.33657	21.5148	2.97958e-74	4.42219e-73	157.891
RTCA	5.07982	4.94565	21.5178	2.8789e-74	4.27502e-73	157.871
STK4	5.8978	5.65999	21.4995	3.55638e-74	5.26988e-73	157.795
SDHD	5.7681	5.70183	21.4901	3.96017e-74	5.86201e-73	157.681
SGPL1	6.07721	6.39362	21.4829	4.30149e-74	6.36389e-73	157.665
MEPCE	6.09198	6.13514	21.4737	4.78485e-74	7.07527e-73	157.538
SPG7	5.79149	5.69034	21.47	4.99046e-74	7.37152e-73	157.45
CLDND1	5.65702	5.54249	21.4713	4.91533e-74	7.26436e-73	157.444
MOV10	6.0822	5.91769	21.4655	5.25748e-74	7.76185e-73	157.437
TTC9C	4.31699	4.23777	21.4946	3.76209e-74	5.57175e-73	157.419
RRP36	5.94742	5.5245	21.4465	6.53931e-74	9.6441e-73	157.182
ZFP36L2	7.91518	7.37323	21.427	8.18277e-74	1.20425e-72	157.15
GTF3A	6.99401	6.69707	21.4319	7.73802e-74	1.13999e-72	157.143
BTN2A1	5.23291	4.69925	21.4549	5.93958e-74	8.76425e-73	157.142
ZNF146	7.01738	6.77991	21.4203	8.83984e-74	1.29959e-72	157.009
PTP4A2	7.32094	8.03376	21.4102	9.92639e-74	1.45703e-72	156.961
RANBP10	4.99603	4.84913	21.4389	7.13989e-74	1.05243e-72	156.959
PHRF1	5.16826	5.59908	21.4298	7.92229e-74	1.16653e-72	156.94
PAIP2	5.58468	5.85633	21.4239	8.4777e-74	1.247e-72	156.928
EHBP1L1	6.62134	5.65769	21.4056	1.04669e-73	1.53476e-72	156.774
COL4A2	9.30216	8.44834	21.3881	1.27981e-73	1.86876e-72	156.773
RPS20	9.91958	9.55255	21.3841	1.34098e-73	1.95503e-72	156.766
EIF3G	7.38958	6.84939	21.3958	1.17112e-73	1.71452e-72	156.754
ZBTB5	5.36368	4.60604	21.4174	9.1423e-74	1.34264e-72	156.725
MRRF	5.10846	4.72097	21.4182	9.05045e-74	1.32985e-72	156.71
SDC3	7.14655	6.64538	21.3929	1.21198e-73	1.77341e-72	156.704
SMC1A	6.89109	6.93948	21.3912	1.23498e-73	1.80612e-72	156.685
MT-RNR1	10.3838	10.0417	21.3749	1.48933e-73	2.16568e-72	156.684
BIRC2	5.66801	5.83983	21.402	1.09047e-73	1.59811e-72	156.681
SSU72	7.00566	6.64527	21.3898	1.25558e-73	1.83434e-72	156.66
PRPF6	6.69142	7.07431	21.3872	1.29315e-73	1.88725e-72	156.639
WBP11	6.67358	6.49732	21.39	1.2527e-73	1.83108e-72	156.633
PPIA	9.35476	9.21339	21.3687	1.59941e-73	2.32333e-72	156.574
RPIA	4.95276	4.37103	21.4097	9.98774e-74	1.46527e-72	156.56
MAP2K7	5.25557	4.87254	21.3994	1.12442e-73	1.64701e-72	156.535
SP100	6.22874	5.98616	21.3838	1.34528e-73	1.96028e-72	156.525
FZR1	5.6223	5.56258	21.3845	1.33367e-73	1.94538e-72	156.462
ACO2	6.42408	6.18456	21.376	1.47067e-73	2.13965e-72	156.462
CNOT7	6.25835	6.01579	21.378	1.43755e-73	2.09364e-72	156.455
EPS15	5.99453	6.09832	21.3771	1.45208e-73	2.1137e-72	156.439
PFKL	7.64182	7.47854	21.3522	1.93414e-73	2.80376e-72	156.293
HEXA	5.98081	5.89663	21.3561	1.8494e-73	2.68369e-72	156.189
FUCA2	6.59184	5.75898	21.3529	1.91912e-73	2.78342e-72	156.184
UBL4A	6.2663	5.80928	21.3499	1.98564e-73	2.87692e-72	156.128
DVL2	5.26815	4.76294	21.3643	1.68335e-73	2.44399e-72	156.126
TYW1	4.44947	4.66584	21.3708	1.56165e-73	2.26965e-72	156.098
PPCS	5.43811	6.02551	21.3408	2.20536e-73	3.19361e-72	155.987
TMEM184B	5.81619	6.13011	21.328	2.55526e-73	3.69267e-72	155.873
SLC30A6	5.13572	5.24815	21.3385	2.26561e-73	3.27917e-72	155.862
RPL27	8.99795	8.88537	21.3077	3.22736e-73	4.65434e-72	155.861
UBR4	7.21842	7.14835	21.3106	3.11947e-73	4.50338e-72	155.793
PDHB	5.41687	5.78892	21.3248	2.65073e-73	3.82866e-72	155.788
LTBR	7.13583	6.43732	21.3043	3.356e-73	4.83737e-72	155.676
MTO1	4.55242	4.3908	21.3335	2.39868e-73	3.46998e-72	155.652
MRPS5	5.92348	5.31798	21.3079	3.21912e-73	4.64485e-72	155.593
CD9	8.10976	8.36898	21.2872	4.08634e-73	5.878e-72	155.593
PSMB1	7.54643	7.10144	21.2912	3.8988e-73	5.61688e-72	155.58
KLHL18	4.28291	4.33763	21.3304	2.48516e-73	3.59322e-72	155.574
SETX	6.4731	6.40301	21.2887	4.01549e-73	5.78201e-72	155.477
CACYBP	6.82077	6.43632	21.2866	4.11112e-73	5.9106e-72	155.47
PDE4DIP	6.72074	6.77362	21.2833	4.27257e-73	6.13957e-72	155.441
KDM4A	5.90251	5.78752	21.2882	4.03927e-73	5.81327e-72	155.401
PPP3CB	5.37538	5.76138	21.2794	4.4656e-73	6.41366e-72	155.26
SBF1	6.86721	5.95519	21.2695	5.00608e-73	7.17889e-72	155.256
CTSA	7.3937	7.06739	21.2619	5.46148e-73	7.82394e-72	155.244
REPS1	5.6957	5.41136	21.2743	4.73516e-73	6.79733e-72	155.208
NF2	5.74716	5.20051	21.2718	4.87271e-73	6.99121e-72	155.16
SLC44A1	6.51083	7.033	21.2549	5.92128e-73	8.46964e-72	155.119
AKR1A1	7.05004	7.16412	21.2496	6.292e-73	8.98614e-72	155.094
FNBP4	5.52959	5.68195	21.2643	5.3147e-73	7.61755e-72	155.089
CENPB	6.90362	6.90959	21.2499	6.27053e-73	8.96004e-72	155.077
PPP6R2	5.86977	5.78435	21.2468	6.49761e-73	9.27035e-72	154.93
MCM6	6.98531	6.0018	21.2363	7.3295e-73	1.04466e-71	154.882
HDAC2	7.22272	6.72236	21.2275	8.11211e-73	1.15561e-71	154.826
CNOT4	4.38647	4.6766	21.2581	5.70774e-73	8.17254e-72	154.816
NUDCD2	4.87768	4.57663	21.2531	6.04407e-73	8.64087e-72	154.8
THOC5	5.75939	4.9915	21.2416	6.90043e-73	9.84005e-72	154.798
ZNF335	4.78513	4.84186	21.2474	6.45256e-73	9.21076e-72	154.769
AP1G1	6.26106	6.65818	21.2177	9.07708e-73	1.29111e-71	154.675
TDP2	5.06408	5.49912	21.219	8.94447e-73	1.2729e-71	154.525
LINC00847	4.94005	4.78681	21.2252	8.33361e-73	1.18657e-71	154.525
PSMD10	5.33193	5.57825	21.2088	1.00604e-72	1.43025e-71	154.45
C2orf42	3.42864	3.48997	21.255	5.91446e-73	8.4642e-72	154.387
MAGED1	8.59791	8.12782	21.1802	1.39743e-72	1.98166e-71	154.384
DRAM2	6.02191	5.82124	21.1971	1.14996e-72	1.63238e-71	154.381
COX15	4.62879	5.28347	21.206	1.03875e-72	1.47601e-71	154.323
PHAX	4.76021	5.21341	21.201	1.10064e-72	1.56316e-71	154.265
B4GALT1	7.96037	7.68554	21.1695	1.57935e-72	2.23396e-71	154.232
ARHGEF11	6.26783	6.11729	21.1793	1.41208e-72	2.00141e-71	154.208
LSM14B	5.52528	5.73998	21.1836	1.34328e-72	1.90583e-71	154.187
LMNB2	7.10903	6.1237	21.1727	1.52277e-72	2.15503e-71	154.173
MAT2B	6.22917	5.84198	21.174	1.49993e-72	2.12378e-71	154.132
CLASP1	5.64079	5.60751	21.1776	1.4396e-72	2.03938e-71	154.119
EXT1	6.51662	5.44741	21.1682	1.603e-72	2.26627e-71	154.059
SOD1	7.63563	7.71022	21.1543	1.88108e-72	2.65674e-71	154.05
SRPRB	7.09822	6.35996	21.1518	1.9356e-72	2.73237e-71	153.949
DRG1	6.35327	5.98476	21.1554	1.85758e-72	2.62487e-71	153.931
PSD4	6.10573	6.39681	21.1427	2.14894e-72	3.03048e-71	153.803
VPS54	5.4777	5.26427	21.1507	1.96022e-72	2.76572e-71	153.77
TALDO1	7.46316	7.35234	21.1304	2.47569e-72	3.48074e-71	153.757
NELFCD	6.54776	6.51576	21.133	2.40362e-72	3.38281e-71	153.719
VARS	6.72273	6.32208	21.1316	2.44253e-72	3.43585e-71	153.695
STX7	6.01151	5.8593	21.1335	2.38996e-72	3.36529e-71	153.662
AK6	5.25981	5.81025	21.1366	2.30541e-72	3.24949e-71	153.644
MFSD14B	6.01233	5.92111	21.1268	2.58142e-72	3.62758e-71	153.582
SNAP47	5.09869	5.36475	21.1358	2.32634e-72	3.27734e-71	153.582
SART1	6.48106	5.7514	21.12	2.79017e-72	3.91504e-71	153.528
TSR1	5.44884	5.17152	21.1249	2.63818e-72	3.70549e-71	153.463
WDR46	5.75976	5.65331	21.1186	2.8355e-72	3.97665e-71	153.455
PCNA	7.28205	6.68567	21.1052	3.30913e-72	4.627e-71	153.436
COMMD2	5.68699	5.0609	21.1201	2.78812e-72	3.91412e-71	153.424
[truncated: 1,822 more rows]
[truncated: 1 more columns]

## Sheet: BRCA2, n=1817
Gene_id	logFC	AveExpr	t	P.Value	adj.P.Val	B
TARDBP	7.23684	7.28577	48.8177	3.42943e-198	1.02797e-193	434.483
HNRNPA2B1	9.49653	9.33941	41.9662	1.49411e-170	2.2393e-166	375.195
MT-CO1	14.5143	14.2888	40.6806	4.35806e-165	4.35443e-161	364.811
KHDRBS1	7.39581	7.35987	40.3356	1.3222e-163	9.90822e-160	358.216
SFPQ	8.09039	8.04466	39.8423	1.78338e-161	1.06914e-157	353.989
HNRNPK	9.09594	9.16166	38.298	1.01179e-154	5.05471e-151	339.548
CIAO1	6.34321	6.16313	37.475	4.54294e-151	1.94535e-147	329.238
HNRNPU	8.67552	8.77102	37.1725	1.02098e-149	3.40043e-146	328.118
HNRNPM	7.76623	7.68058	37.1758	9.87101e-150	3.40043e-146	327.599
CHD4	7.90082	8.01397	36.4645	1.55497e-146	4.66101e-143	320.54
HNRNPL	7.04609	7.10275	36.4012	3.00234e-146	8.18138e-143	319.332
SRSF3	8.09447	7.97391	35.9027	5.44893e-144	1.3611e-140	314.941
MT-ND4	13.8307	13.4996	35.4899	4.13568e-142	9.53592e-139	312.634
UBC	9.95366	9.52418	35.208	8.05373e-141	1.6094e-137	308.624
PTBP1	7.70459	7.88777	35.294	3.25345e-141	6.96588e-138	308.549
HSPA8	11.0778	10.5881	34.837	4.0644e-139	7.6144e-136	305.192
RHOA	8.89661	9.10356	34.7911	6.61064e-139	1.16561e-135	304.001
RAB7A	8.05477	7.97866	34.7098	1.56541e-138	2.60684e-135	302.664
SF1	7.07018	7.49329	34.5572	7.90647e-138	1.24735e-134	300.608
TMEM127	7.44017	7.0659	34.0368	2.02578e-135	3.03613e-132	295.219
XRCC5	8.43932	8.55474	33.8249	1.95499e-134	2.66368e-131	293.72
SRSF1	7.59827	7.50432	33.8559	1.40316e-134	2.00285e-131	293.589
GNB1	8.35282	8.58757	33.7688	3.56623e-134	4.64773e-131	293.125
EWSR1	7.49206	7.56164	33.4139	1.61407e-132	2.0159e-129	288.92
HNRNPC	8.88603	8.72415	33.1876	1.84617e-131	2.21355e-128	287.185
UBE2D3	8.17969	7.96755	33.0928	5.13537e-131	5.70121e-128	285.835
TMEM248	6.76378	6.99057	33.1177	3.9287e-131	4.52934e-128	285.422
NCL	8.94263	9.00286	32.8357	8.27854e-130	8.55687e-127	283.508
ANAPC5	7.25522	6.94031	32.921	3.29086e-130	3.52298e-127	283.508
TMBIM6	10.7167	10.1036	32.6911	3.96785e-129	3.96455e-126	282.473
PSAP	11.6933	10.8897	32.6179	8.77018e-129	8.4802e-126	281.929
DAZAP2	8.52619	8.02536	32.5948	1.12684e-128	1.03213e-125	280.67
ACTG1	11.5318	11.274	32.4686	4.43773e-128	3.69502e-125	280.398
RNF10	7.22959	7.10409	32.5941	1.13629e-128	1.03213e-125	280.038
RBMX	7.38062	7.5236	32.5481	1.87158e-128	1.65002e-125	279.753
ARF1	9.33461	9.18672	32.4633	4.70031e-128	3.70768e-125	279.679
TMED2	9.36228	8.36855	32.458	4.98056e-128	3.82801e-125	279.477
TRA2B	6.99249	7.08007	32.466	4.56818e-128	3.70084e-125	278.683
HSP90B1	10.2887	9.67521	32.2839	3.3105e-127	2.48081e-124	277.984
WDR33	5.58095	6.09025	32.4801	3.91724e-128	3.35484e-125	277.882
PCBP1	7.56491	7.37079	31.9153	1.84449e-125	1.3485e-122	273.074
HSP90AB1	11.536	10.7368	31.5999	5.82432e-124	4.15676e-121	270.969
YWHAB	9.01308	8.50614	31.564	8.62993e-124	6.01586e-121	269.915
PPP1CC	7.79909	7.194	31.5233	1.3491e-123	9.19071e-121	268.898
UBTF	7.12464	6.99535	31.4557	2.83354e-123	1.88745e-120	267.973
HNRNPA0	7.49592	7.2491	31.3251	1.18954e-122	7.75139e-120	266.737
CNBP	7.92418	8.1824	31.2449	2.87224e-122	1.83181e-119	266.136
ATP5F1A	8.83276	8.68619	30.9405	8.2117e-121	5.02338e-118	263.177
CS	7.68563	7.43016	30.978	5.42831e-121	3.38987e-118	263.072
SLC25A3	8.88651	8.31192	30.8593	2.01204e-120	1.20622e-117	262.236
EEF2	10.8881	10.9142	30.7384	7.65186e-120	4.41085e-117	261.582
WDR1	8.04849	8.1077	30.7729	5.22823e-120	3.07287e-117	261.083
ELAVL1	6.41519	6.25864	30.6655	1.7123e-119	9.68419e-117	259.033
STARD7	7.15445	7.14783	30.3591	5.09674e-118	2.77772e-115	256.148
THRAP3	7.06899	7.12231	30.3602	5.0398e-118	2.77772e-115	256.123
MT-CO3	13.7998	13.3926	30.0473	1.62779e-116	8.26998e-114	254.514
PTTG1IP	8.6665	8.35242	30.1337	6.23019e-117	3.33482e-114	254.344
TPM3	9.21264	8.91513	30.0983	9.22978e-117	4.85373e-114	254.119
ATP5F1B	9.30334	9.03136	30.0704	1.25872e-116	6.50522e-114	253.856
HNRNPUL1	7.41705	7.85367	30.039	1.78398e-116	8.91245e-114	252.922
MT-CYB	13.0072	12.4408	29.912	7.33122e-116	3.43364e-113	252.896
KPNB1	8.30878	7.6732	29.9887	3.12141e-116	1.53384e-113	252.569
VAMP3	6.65786	6.54435	29.9405	5.33981e-116	2.58162e-113	251.41
TMEM50A	7.06711	6.94806	29.9129	7.26119e-116	3.43364e-113	251.302
OS9	8.14727	7.81632	29.8117	2.24039e-115	1.01751e-112	250.611
SRSF7	6.78333	6.86688	29.8294	1.84067e-115	8.48832e-113	250.301
GANAB	8.56627	8.70881	29.7255	5.86228e-115	2.62271e-112	249.855
H2AFY	8.09116	7.67618	29.6904	8.6681e-115	3.82098e-112	249.292
YY1	6.42006	6.62552	29.5612	3.66607e-114	1.59261e-111	247.197
CCNI	8.62199	8.41844	29.3807	2.75701e-113	1.16396e-110	246.094
ILF3	7.5369	7.92673	29.402	2.17198e-113	9.30071e-111	245.996
DDB1	8.18067	8.17692	29.3706	3.08723e-113	1.28527e-110	245.81
TMED10	8.22028	8.34051	29.3191	5.48775e-113	2.25336e-110	245.361
ACIN1	7.00676	7.30986	29.2986	6.90694e-113	2.79778e-110	244.673
HNRNPDL	7.18887	7.43061	29.2687	9.65454e-113	3.8586e-110	244.395
PTGES3	8.92693	8.22938	29.2035	2.00173e-112	7.89497e-110	244.211
BRD2	8.00296	7.8337	29.2012	2.05503e-112	7.99995e-110	243.899
VCP	8.6822	8.45918	29.1513	3.59358e-112	1.36532e-109	243.584
NRDC	7.36158	7.25088	29.1512	3.59835e-112	1.36532e-109	243.076
HADHA	7.61556	7.80062	29.0567	1.03794e-111	3.84101e-109	242.259
UBE2D2	6.96646	6.41317	29.0615	9.83537e-112	3.68519e-109	241.905
HDLBP	8.8872	9.34562	28.9591	3.10274e-111	1.1072e-108	241.61
SEC61A1	8.4932	8.60905	28.961	3.03543e-111	1.09623e-108	241.457
IST1	7.2121	7.0618	28.9625	2.98637e-111	1.09166e-108	240.982
DDX23	7.05677	6.87047	28.932	4.20264e-111	1.48205e-108	240.608
ZNF207	7.45	7.15427	28.9074	5.54513e-111	1.93274e-108	240.44
LAPTM4A	8.62513	8.50057	28.8647	8.95167e-111	3.04916e-108	240.436
PPP2CA	7.65088	6.99054	28.8687	8.56307e-111	2.95032e-108	240.069
SF3B2	8.00868	7.76847	28.8407	1.17266e-110	3.94948e-108	239.975
HSPA5	9.61244	9.36327	28.7577	2.97822e-110	9.91913e-108	239.498
MT-ATP6	12.5917	12.2588	28.6805	7.09878e-110	2.28802e-107	239.249
PSMD1	7.2886	7.03021	28.7242	4.34122e-110	1.42998e-107	238.382
ARF3	8.33763	7.83078	28.6806	7.08787e-110	2.28802e-107	238.262
DDX24	6.81407	7.24405	28.5563	2.86906e-109	9.14896e-107	236.483
CALM2	9.42096	9.28725	28.4706	7.53741e-109	2.35348e-106	236.337
IMMT	6.89447	6.77246	28.5256	4.0543e-109	1.27924e-106	236.048
RPN1	8.34899	8.36728	28.4573	8.75275e-109	2.70478e-106	235.877
EIF4G2	9.71228	9.64511	28.4051	1.57539e-108	4.76995e-106	235.656
ETF1	7.42361	6.96694	28.4083	1.52064e-108	4.65113e-106	234.923
EIF4H	7.67832	7.80745	28.3767	2.17048e-108	6.50602e-106	234.804
CTNNA1	8.9338	8.57924	28.3139	4.40473e-108	1.29443e-105	234.437
PAFAH1B1	6.85186	6.71197	28.3745	2.22519e-108	6.60398e-106	234.322
PCBP2	8.06988	7.57905	28.2889	5.84105e-108	1.69986e-105	233.872
PEA15	8.04132	8.03093	28.2681	7.38277e-108	2.12787e-105	233.687
ARPC2	8.30771	8.1564	28.2325	1.10402e-107	3.15172e-105	233.384
HSPA9	8.9954	8.20977	28.1368	3.25067e-107	9.02212e-105	232.448
CDC42	8.22785	8.15438	28.1458	2.93815e-107	8.30859e-105	232.408
EIF2B1	6.17891	5.57168	28.1411	3.09795e-107	8.67861e-105	231.335
ACTB	11.394	11.5015	27.9324	3.27364e-106	8.84031e-104	230.772
NMT1	7.46559	6.67926	28.0066	1.41593e-106	3.8938e-104	230.478
SET	8.40837	8.28815	27.9614	2.35871e-106	6.42748e-104	230.399
EIF1	9.49643	8.66373	27.9308	3.33347e-106	8.92149e-104	230.307
MAPRE1	7.43117	7.25477	27.8819	5.79604e-106	1.53749e-103	229.164
MKRN1	7.1686	7.01906	27.8708	6.5744e-106	1.72866e-103	228.933
CALM1	8.34705	8.35909	27.7988	1.48391e-105	3.86784e-103	228.602
MT-CO2	13.5299	12.8744	27.5829	1.71276e-104	4.38803e-102	227.124
CANX	10.425	9.61529	27.5584	2.26151e-104	5.69654e-102	226.36
SAR1A	6.96017	6.88839	27.6084	1.28231e-104	3.31357e-102	225.974
YWHAE	8.79327	8.6356	27.5253	3.28926e-104	8.0816e-102	225.667
NAP1L1	8.89804	8.22435	27.5246	3.31782e-104	8.0855e-102	225.606
SRSF9	7.53435	6.96927	27.562	2.16958e-104	5.51129e-102	225.591
EIF2AK1	7.54082	7.67177	27.5489	2.51897e-104	6.24018e-102	225.547
TOX4	6.56149	6.32604	27.5538	2.38205e-104	5.95016e-102	225.158
HNRNPD	7.24394	7.28269	27.4646	6.55113e-104	1.57096e-101	224.518
NONO	7.74854	8.15884	27.4364	9.02083e-104	2.12913e-101	224.4
MAPKAP1	6.62479	6.41947	27.4685	6.2682e-104	1.51524e-101	224.259
LARS	7.39435	6.88499	27.4387	8.79282e-104	2.09179e-101	224.2
C1orf43	8.58213	8.21035	27.3906	1.51656e-103	3.55148e-101	224.093
UBA1	8.45418	8.6244	27.305	4.01041e-103	9.17649e-101	223.122
NCOA5	6.16059	5.81666	27.3645	2.039e-103	4.73791e-101	222.865
C6orf89	6.98638	6.74841	27.3241	3.22685e-103	7.44038e-101	222.758
U2AF2	7.26068	7.21656	27.2339	8.98835e-103	2.01064e-100	221.947
ICMT	6.74339	6.77502	27.2243	1.00258e-102	2.20974e-100	221.658
TCTN3	6.45778	5.92993	27.2406	8.33099e-103	1.89183e-100	221.544
SAFB	6.17884	6.3062	27.2359	8.78234e-103	1.97933e-100	221.54
ANKLE2	6.56249	6.14566	27.2264	9.78554e-103	2.17275e-100	221.455
HADHB	7.26896	7.21077	27.1449	2.47061e-102	5.40558e-100	220.94
MT-ND1	12.4581	12.0357	26.9377	2.60931e-101	5.5471e-99	219.751
CAP1	8.54166	8.49788	26.9569	2.09688e-101	4.55465e-99	219.251
FUS	7.74878	7.95322	26.9412	2.50818e-101	5.3702e-99	218.893
SLC35A4	6.76406	6.39066	26.9352	2.68329e-101	5.66419e-99	218.382
RAB35	6.20425	5.8977	26.9449	2.40355e-101	5.18319e-99	218.188
FKBP15	6.42127	6.08793	26.9302	2.84061e-101	5.95436e-99	218.148
DCTN2	7.03397	6.75609	26.893	4.33986e-101	9.03383e-99	218.051
ESYT1	7.26501	7.13324	26.8763	5.24802e-101	1.07746e-98	217.937
SZRD1	6.35039	6.64515	26.879	5.08783e-101	1.05178e-98	217.724
RPN2	9.48021	8.87307	26.7574	2.03355e-100	4.09098e-98	217.206
SNRNP200	7.99706	8.0884	26.7475	2.2756e-100	4.5474e-98	216.751
DENR	7.2133	6.31531	26.775	1.66352e-100	3.39211e-98	216.698
NACA	9.35634	9.16529	26.7033	3.76534e-100	7.42539e-98	216.622
TSN	6.43668	6.45623	26.7682	1.79635e-100	3.63822e-98	216.437
CSDE1	8.79774	9.18117	26.6663	5.73929e-100	1.11711e-97	216.098
SRSF6	7.47324	7.43602	26.6977	4.01418e-100	7.86438e-98	216.054
SPG21	6.79741	6.71178	26.712	3.40816e-100	6.76553e-98	215.951
RBM39	7.90343	7.81708	26.6002	1.21897e-99	2.34221e-97	215.086
MESD	6.23024	6.01468	26.6335	8.34492e-100	1.6138e-97	214.812
EIF5	7.29003	7.56223	26.5862	1.42984e-99	2.72991e-97	214.802
EIF4G1	8.55208	8.69183	26.5328	2.62961e-99	4.9264e-97	214.523
C6orf106	6.93966	6.96101	26.5619	1.88646e-99	3.55639e-97	214.302
RBM22	6.15689	5.8067	26.5694	1.73191e-99	3.2857e-97	214.033
MATR3	8.72265	8.24035	26.4513	6.66337e-99	1.17491e-96	213.597
YTHDF2	6.18051	6.40068	26.5181	3.1121e-99	5.75835e-97	213.547
PWP1	6.40726	5.75989	26.5226	2.95584e-99	5.50319e-97	213.545
OAZ2	6.63163	6.41871	26.4979	3.9156e-99	7.20062e-97	213.487
METAP2	6.91121	6.31477	26.4942	4.08424e-99	7.46495e-97	213.451
SRSF2	7.01718	6.82806	26.4742	5.13601e-99	9.27422e-97	213.387
TM9SF4	7.05832	6.66374	26.4779	4.91838e-99	8.93505e-97	213.341
RAB1A	7.68118	7.37062	26.4536	6.49442e-99	1.15189e-96	213.338
NAP1L4	6.95467	7.0603	26.4647	5.71826e-99	1.02027e-96	213.312
LAMP1	8.32946	8.12285	26.4219	9.32758e-99	1.63505e-96	213.212
CHTOP	6.572	6.61242	26.4725	5.23574e-99	9.39768e-97	213.173
MT-ND2	12.7846	12.1331	26.3422	2.31688e-98	3.96848e-96	213.078
PTMA	9.16109	9.54497	26.3625	1.83731e-98	3.16514e-96	212.802
TEX261	6.60312	6.58822	26.4043	1.13944e-98	1.98574e-96	212.45
GDI2	8.39321	8.42572	26.3183	3.0435e-98	5.09659e-96	212.059
SURF4	7.83502	7.85383	26.3284	2.71159e-98	4.56629e-96	212.033
ATG13	6.59973	6.49028	26.3671	1.7425e-98	3.01916e-96	211.99
MAP4	7.40272	7.88406	26.33	2.66251e-98	4.50897e-96	211.946
TRPC4AP	7.38261	6.83022	26.332	2.60109e-98	4.42998e-96	211.849
CLIC1	8.63067	8.27999	26.2665	5.49697e-98	9.05338e-96	211.532
SCAMP2	7.02546	6.84439	26.3056	3.51977e-98	5.8614e-96	211.489
PPP1R11	6.50899	6.31142	26.2961	3.9217e-98	6.49464e-96	211.192
BFAR	6.14681	6.02246	26.2503	6.61362e-98	1.0833e-95	210.508
SUPT16H	7.16635	7.25871	26.1969	1.21789e-97	1.9733e-95	210.366
STAMBP	5.92333	5.6604	26.2367	7.73157e-98	1.25953e-95	210.208
ADH5	6.6987	6.56864	26.1937	1.26369e-97	2.03651e-95	210.105
TUBB	9.98335	9.67655	26.0827	4.49086e-97	7.08492e-95	209.766
SND1	7.80588	7.86708	26.1235	2.81737e-97	4.51608e-95	209.748
HNRNPH1	8.1088	7.88035	26.0971	3.81172e-97	6.04531e-95	209.511
SEC11A	7.08647	6.72563	26.1185	2.98429e-97	4.7582e-95	209.396
ECPAS	7.38453	7.15292	26.062	5.69045e-97	8.93043e-95	208.819
BSDC1	7.22085	6.6229	26.0536	6.264e-97	9.77934e-95	208.645
HNRNPA3	8.16151	8.03592	26.0178	9.43952e-97	1.4585e-94	208.633
COPG1	7.72872	7.95979	26.0055	1.08653e-96	1.65324e-94	208.381
H2AFV	7.17508	6.96512	26.0181	9.40417e-97	1.4585e-94	208.33
NDFIP1	7.83125	7.04633	26.0012	1.1414e-96	1.72795e-94	208.268
GRSF1	7.21229	6.83715	26.0163	9.60434e-97	1.47636e-94	208.246
37500	8.39187	8.59645	25.9711	1.609e-96	2.42361e-94	208.194
METTL9	6.5707	6.70169	26.0132	9.94131e-97	1.52036e-94	208.082
RAC1	8.16711	8.26475	25.9376	2.36241e-96	3.50561e-94	207.747
ADIPOR1	8.14759	7.47172	25.9258	2.70174e-96	3.98939e-94	207.529
RETREG2	7.30551	6.81527	25.947	2.122e-96	3.18035e-94	207.522
HARS	6.38473	5.62436	25.9395	2.3099e-96	3.44474e-94	207.043
ATP6AP2	7.92718	7.54555	25.8832	4.39976e-96	6.43331e-94	207.01
GNAI2	8.13756	8.11364	25.8698	5.13203e-96	7.43152e-94	206.983
CAPZB	7.64636	7.83413	25.874	4.88782e-96	7.11226e-94	206.95
TXLNA	6.42123	6.4584	25.8569	5.9488e-96	8.57286e-94	206.23
PPP1R8	5.29371	5.48484	25.8973	3.74428e-96	5.5017e-94	206.181
APH1A	8.04153	7.97196	25.7902	1.27689e-95	1.82261e-93	206.026
GNAS	10.3761	10.104	25.6964	3.73496e-95	5.11212e-93	205.48
EXOSC10	5.78885	6.08274	25.803	1.10168e-95	1.58004e-93	205.471
RTN4	8.32419	8.10305	25.7266	2.64231e-95	3.68387e-93	205.408
MTCH1	7.50129	7.316	25.738	2.32035e-95	3.25011e-93	205.289
HSP90AA1	10.5961	10.4474	25.6648	5.3667e-95	7.24625e-93	205.186
RBM3	8.04656	7.78214	25.7004	3.56857e-95	4.92553e-93	205.075
TRIM27	6.29899	6.33727	25.7527	1.9604e-95	2.77184e-93	205.006
MICU1	6.36824	5.95118	25.75	2.02175e-95	2.84516e-93	205.002
GNS	8.37036	7.8235	25.6939	3.8456e-95	5.23963e-93	204.967
GHITM	7.85696	7.49147	25.7001	3.58221e-95	4.92553e-93	204.941
SEC24C	7.87537	7.20597	25.7027	3.47475e-95	4.82203e-93	204.932
SART3	5.94298	5.56214	25.7551	1.90791e-95	2.71041e-93	204.779
SELENOF	7.48882	7.214	25.6899	4.02558e-95	5.46003e-93	204.744
CCT7	8.38639	7.91881	25.6562	5.92479e-95	7.96393e-93	204.609
CCT4	7.62962	7.46449	25.644	6.81178e-95	9.11532e-93	204.289
NXF1	5.78836	6.42934	25.6355	7.50323e-95	9.99597e-93	203.542
VTI1B	6.08704	5.94682	25.6198	8.98899e-95	1.19223e-92	203.458
EIF5B	7.03459	7.01504	25.5382	2.2894e-94	3.02312e-92	202.903
ANXA6	9.11706	8.16271	25.4947	3.77094e-94	4.93598e-92	202.9
SF3A1	6.54722	6.66035	25.5099	3.16724e-94	4.16394e-92	202.417
RAB14	7.50272	7.08904	25.4685	5.08866e-94	6.63185e-92	202.199
RACK1	10.5518	10.0996	25.3953	1.17802e-93	1.5026e-91	202.114
CALR	9.57878	9.5294	25.3944	1.19011e-93	1.51159e-91	201.928
KDELR1	7.43012	7.47002	25.4368	7.32067e-94	9.45849e-92	201.917
ADD1	7.11815	7.40662	25.4396	7.09179e-94	9.20245e-92	201.842
PRPF8	8.03865	8.08462	25.3965	1.16152e-93	1.48788e-91	201.589
RPL15	9.8183	9.64063	25.3391	2.2458e-93	2.81665e-91	201.361
GNPDA1	6.48826	5.7358	25.402	1.09061e-93	1.40305e-91	201.086
SNX17	6.90857	6.7751	25.363	1.70659e-93	2.15844e-91	200.928
CRTAP	7.47783	7.32039	25.3395	2.23536e-93	2.81534e-91	200.8
ANXA5	8.68492	8.29153	25.2595	5.59779e-93	6.9914e-91	200.208
XRCC6	8.42359	8.4383	25.2411	6.91333e-93	8.59863e-91	199.999
HNRNPF	8.31903	8.1098	25.2017	1.08628e-92	1.33997e-90	199.473
USP7	6.76228	7.06852	25.2263	8.19009e-93	1.01445e-90	199.353
MRFAP1	8.20486	8.09819	25.1305	2.45886e-92	2.97194e-90	198.668
BAG6	7.34645	7.52897	25.1312	2.43897e-92	2.95984e-90	198.448
UBE2Q1	6.95125	6.66382	25.1372	2.27817e-92	2.78727e-90	198.319
PEBP1	8.65562	8.1762	25.0932	3.77475e-92	4.52592e-90	198.304
TPP1	7.83642	7.40958	25.1013	3.44028e-92	4.14147e-90	198.18
TOMM20	8.61348	8.0903	25.0742	4.69359e-92	5.60519e-90	198.094
H3F3B	9.80338	9.1489	25.0516	6.0847e-92	7.23766e-90	198.07
TIAL1	5.81191	5.80846	25.1399	2.20697e-92	2.71122e-90	198.015
QRICH1	5.90794	6.09182	25.1327	2.39687e-92	2.92058e-90	197.925
HNRNPH3	6.57568	6.49737	25.0443	6.61665e-92	7.83929e-90	197.186
DCTN1	6.99817	7.11932	25.0129	9.49286e-92	1.12027e-89	197.008
EIF4EBP2	6.93806	7.28276	25.009	9.92102e-92	1.16621e-89	196.946
SSR3	7.91098	7.65732	24.9816	1.36003e-91	1.58626e-89	196.893
EFTUD2	7.47175	6.63553	24.9911	1.2183e-91	1.4265e-89	196.812
TPM4	9.50116	9.2955	24.9275	2.53141e-91	2.94105e-89	196.636
SRP14	8.05322	7.69925	24.9159	2.89134e-91	3.32061e-89	196.196
ARL8B	7.81593	6.76911	24.9241	2.6329e-91	3.04715e-89	196.118
HEXB	7.34635	6.94835	24.9209	2.73115e-91	3.1487e-89	196.037
DUSP3	6.91996	6.17906	24.9135	2.97159e-91	3.39974e-89	195.755
MRPL35	5.72108	5.30708	24.9029	3.35761e-91	3.82678e-89	195.185
MMS19	5.79474	5.90136	24.8853	4.1116e-91	4.66838e-89	195.081
DLST	6.04248	6.34802	24.8633	5.29343e-91	5.96506e-89	195.056
RAN	8.62069	7.98111	24.8022	1.06841e-90	1.19054e-88	195.001
STAU1	7.65381	7.25055	24.8065	1.01625e-90	1.1409e-88	194.831
SUPT7L	5.29855	5.35066	24.879	4.41751e-91	4.99679e-89	194.702
VDAC1	8.34534	7.59189	24.7799	1.38051e-90	1.53262e-88	194.686
CUL3	6.47013	6.41837	24.8032	1.05574e-90	1.18081e-88	194.429
GOLGA3	6.8448	6.76837	24.7332	2.36143e-90	2.60235e-88	193.76
KIAA1191	7.11561	6.52571	24.7078	3.16132e-90	3.47109e-88	193.545
TOR1A	5.7453	5.57401	24.7412	2.1535e-90	2.38197e-88	193.424
SNX12	5.56207	5.92354	24.7075	3.17324e-90	3.47145e-88	193.017
KCTD10	6.51608	6.08133	24.6788	4.4098e-90	4.80668e-88	193
DDOST	7.60253	7.75174	24.6388	6.98722e-90	7.56108e-88	192.983
SERINC3	8.39362	7.40264	24.6218	8.4917e-90	9.15607e-88	192.879
RIC8A	6.55185	6.63006	24.649	6.21279e-90	6.7474e-88	192.79
APEX1	7.3707	7.26861	24.6198	8.69144e-90	9.33785e-88	192.716
SPTAN1	7.59122	8.22048	24.6023	1.0636e-89	1.13862e-87	192.591
RARS	6.7342	6.21666	24.5912	1.20793e-89	1.28853e-87	192.116
TBC1D9B	7.79293	7.39404	24.5565	1.80124e-89	1.88784e-87	192.062
UQCRC2	7.20542	7.29935	24.5604	1.72169e-89	1.81718e-87	192.003
PPP6C	6.73364	6.26212	24.5747	1.46118e-89	1.54766e-87	191.887
FBXO7	6.58925	6.66194	24.5593	1.74272e-89	1.83291e-87	191.771
YWHAZ	10.5792	9.79701	24.4793	4.3772e-89	4.55579e-87	191.702
RBM14	5.74654	5.67771	24.5773	1.41795e-89	1.5072e-87	191.619
CELF1	6.33865	6.61417	24.5366	2.26473e-89	2.36535e-87	191.423
KHSRP	6.93451	6.98428	24.4691	4.91905e-89	5.10202e-87	190.851
ZDHHC5	6.67026	7.01383	24.4546	5.81611e-89	5.991e-87	190.578
ISCU	6.95331	6.29811	24.4466	6.37166e-89	6.54077e-87	190.521
ANXA7	7.78718	7.0171	24.4248	8.1867e-89	8.31852e-87	190.496
CAMKK2	6.13657	5.9312	24.4653	5.14069e-89	5.31352e-87	190.459
RPL7L1	7.23561	7.14547	24.4214	8.51854e-89	8.62647e-87	190.407
RBM12	6.47905	6.28645	24.4429	6.65358e-89	6.80687e-87	190.349
TINF2	5.99332	5.8297	24.4331	7.44459e-89	7.59019e-87	190.1
CALM3	7.78758	7.62931	24.3625	1.67693e-88	1.66444e-86	189.916
XPO6	6.6087	6.74115	24.3921	1.19268e-88	1.20373e-86	189.893
MDH1	7.35972	7.06778	24.3714	1.5148e-88	1.51354e-86	189.862
PPP2R5C	6.37757	6.81962	24.3807	1.36067e-88	1.36866e-86	189.762
IRF2BP2	7.57976	7.28588	24.3411	2.14664e-88	2.11663e-86	189.583
CSNK1D	7.20331	7.03973	24.3472	2.00049e-88	1.97903e-86	189.57
CMTR1	6.26415	5.83063	24.3793	1.38242e-88	1.38589e-86	189.509
EIF3I	7.75688	7.33213	24.3302	2.4323e-88	2.39044e-86	189.493
SMARCD1	5.62363	5.79912	24.3629	1.6703e-88	1.66336e-86	189.161
NRBP1	7.18045	7.21422	24.291	3.81987e-88	3.70552e-86	188.914
RER1	6.76805	6.97567	24.2917	3.78733e-88	3.68588e-86	188.872
USP39	6.0852	5.93655	24.3055	3.23118e-88	3.15487e-86	188.686
ATXN10	7.12084	6.79549	24.2651	5.14414e-88	4.97405e-86	188.588
PPHLN1	5.7965	5.48164	24.3063	3.20376e-88	3.13832e-86	188.527
SLC39A1	7.45767	7.38821	24.2446	6.51761e-88	6.28184e-86	188.47
RAD23B	7.95729	7.67052	24.2103	9.66767e-88	9.19963e-86	188.175
SH3GLB1	6.66947	6.67887	24.2374	7.08125e-88	6.80322e-86	188.137
COX7A2L	6.95309	6.62968	24.2239	8.27055e-88	7.92044e-86	188.09
SCARB2	8.8357	8.11108	24.1754	1.44449e-87	1.36159e-85	187.933
COPZ1	8.08664	7.64419	24.1798	1.37383e-87	1.29907e-85	187.881
ATXN7L3	6.62967	5.99131	24.2127	9.40866e-88	8.98167e-86	187.78
RTF2	7.41298	6.48891	24.183	1.32434e-87	1.25624e-85	187.705
AP2M1	8.21164	8.34786	24.1566	1.79376e-87	1.68025e-85	187.7
DHX8	6.70667	5.95781	24.1732	1.48149e-87	1.39209e-85	187.329
PFDN1	6.37715	5.70484	24.1343	2.32044e-87	2.16683e-85	186.813
MCL1	8.05775	8.52595	24.0841	4.13447e-87	3.83686e-85	186.812
PPP2R1A	8.07159	8.05632	24.0752	4.57919e-87	4.23646e-85	186.726
PSEN1	6.32928	6.50002	24.1138	2.93766e-87	2.73467e-85	186.708
ENSG00000266658	10.1978	10.198	24.0428	6.64966e-87	6.07693e-85	186.707
DDX17	8.46483	8.9091	24.0487	6.21547e-87	5.69752e-85	186.528
PSMC2	6.81613	6.66394	24.0585	5.55235e-87	5.12098e-85	186.189
LARP1	7.95059	7.43438	24.0376	7.06528e-87	6.43713e-85	186.185
RAF1	6.54263	6.51504	24.0581	5.57644e-87	5.12742e-85	186.049
C11orf58	7.70847	7.03026	24.021	8.54807e-87	7.74104e-85	185.951
PRKAG1	6.54003	6.10098	24.0265	8.02453e-87	7.28895e-85	185.694
UBE2N	7.15965	6.4532	24.005	1.02807e-86	9.25419e-85	185.608
ADAR	9.00596	8.83839	23.9657	1.61625e-86	1.43982e-84	185.606
STT3A	7.39419	7.35266	23.9905	1.21453e-86	1.08673e-84	185.591
MAPK14	5.99203	6.00007	24.0207	8.58088e-87	7.74734e-85	185.427
PDIA3	9.04125	9.06962	23.945	2.05112e-86	1.80831e-84	185.426
MMADHC	6.56933	6.45877	24.0004	1.08384e-86	9.72696e-85	185.421
LRPPRC	7.89318	7.53666	23.9562	1.80236e-86	1.59839e-84	185.271
SMG7	6.8928	6.71999	23.9656	1.61875e-86	1.43982e-84	185.088
PSMD2	8.09832	7.89339	23.9179	2.8046e-86	2.45813e-84	184.918
GORASP2	6.48188	6.8896	23.93	2.43728e-86	2.14245e-84	184.642
ACTR1A	6.94545	6.9494	23.8937	3.7045e-86	3.21862e-84	184.393
C10orf76	5.22251	5.07683	23.9503	1.92903e-86	1.70569e-84	184.252
VPS29	6.59478	5.86354	23.8983	3.51337e-86	3.07036e-84	184.229
WIPI2	6.34507	6.30684	23.8954	3.63389e-86	3.16645e-84	184.148
RNF20	6.45036	5.90582	23.8821	4.23522e-86	3.66909e-84	183.978
TFE3	5.78866	5.75379	23.8758	4.55401e-86	3.9226e-84	183.748
SKP1	8.73822	7.93599	23.7976	1.1201e-85	9.56553e-84	183.663
YWHAH	7.36509	7.31426	23.8089	9.83364e-86	8.42181e-84	183.562
ERCC3	5.40372	5.62195	23.876	4.54454e-86	3.9226e-84	183.548
GSPT1	7.68299	7.67646	23.7756	1.44439e-85	1.22304e-83	183.231
UBAP2L	7.27868	7.44432	23.781	1.35616e-85	1.15159e-83	183.164
SLU7	6.51483	5.70708	23.8106	9.64399e-86	8.28305e-84	183.163
CFL1	9.69793	9.59554	23.7305	2.42711e-85	2.03789e-83	183.119
CHMP3	6.37914	6.37397	23.7814	1.34984e-85	1.14947e-83	182.918
AP3D1	6.92901	7.09825	23.7507	1.9227e-85	1.6189e-83	182.743
TPT1	10.1026	10.545	23.6883	3.94679e-85	3.27715e-83	182.732
OCIAD1	7.44555	6.83774	23.723	2.64813e-85	2.21726e-83	182.509
DYNLL1	8.15464	7.83903	23.6865	4.02973e-85	3.33678e-83	182.317
UNC50	5.4448	5.07243	23.7653	1.62604e-85	1.37297e-83	182.259
WTAP	6.40035	6.12421	23.7112	3.03083e-85	2.53062e-83	182.107
SNW1	5.98501	6.00759	23.7032	3.32685e-85	2.77006e-83	181.919
ACTN4	8.57782	8.70994	23.6324	7.5175e-85	6.1417e-83	181.81
MLEC	7.71547	7.69918	23.638	7.04583e-85	5.78627e-83	181.676
HSPA4	7.70789	7.16247	23.6411	6.8001e-85	5.59981e-83	181.671
KANSL3	6.46594	6.20863	23.6717	4.78225e-85	3.94898e-83	181.658
PSME3	7.42639	6.66687	23.6324	7.51962e-85	6.1417e-83	181.459
TLN1	7.88671	8.20666	23.5946	1.16225e-84	9.44131e-83	181.249
ITM2B	8.82376	8.64127	23.5565	1.80229e-84	1.45224e-82	180.962
HDAC1	7.27467	6.62312	23.5854	1.29263e-84	1.0472e-82	180.894
SSR1	7.5848	7.5844	23.5685	1.57042e-84	1.26883e-82	180.84
SMARCAL1	5.06593	4.90773	23.6252	8.16643e-85	6.65187e-83	180.52
IPO9	7.1044	6.85746	23.512	3.01091e-84	2.41963e-82	180.073
MYL12B	8.6269	8.59957	23.4444	6.55826e-84	5.24223e-82	179.686
AAR2	6.4218	5.90027	23.476	4.5572e-84	3.65246e-82	179.443
DNAJA1	8.22972	7.87211	23.4161	9.09368e-84	7.21119e-82	179.252
SRP68	7.20958	6.54879	23.4381	7.05333e-84	5.60805e-82	179.22
NCBP2	6.51343	6.33513	23.4428	6.68515e-84	5.32945e-82	179.113
TRIP12	7.32944	7.53071	23.4053	1.03e-83	8.14628e-82	178.934
LTA4H	7.24481	6.41544	23.4022	1.06724e-83	8.41857e-82	178.785
ANP32A	6.97566	7.02288	23.3899	1.22995e-83	9.67659e-82	178.728
RPL3	10.3004	10.7645	23.3173	2.83996e-83	2.20538e-81	178.528
DHX9	7.95271	7.80094	23.3227	2.66826e-83	2.08284e-81	178.139
XPO1	7.55339	7.46907	23.3235	2.6444e-83	2.06961e-81	178.071
MFF	5.9056	5.96278	23.3647	1.64394e-83	1.28998e-81	178.046
MYH9	9.45324	10.039	23.2742	4.66839e-83	3.56977e-81	177.922
CD63	9.54014	8.96864	23.2769	4.52557e-83	3.46941e-81	177.91
PRRC2A	7.82057	8.11853	23.297	3.5877e-83	2.76456e-81	177.855
IK	7.06636	6.59231	23.3127	2.99407e-83	2.31905e-81	177.796
VAPA	7.20419	7.22997	23.295	3.67034e-83	2.82098e-81	177.684
DDX1	6.70366	6.81519	23.3026	3.36232e-83	2.59756e-81	177.632
RPS23	8.81207	8.63827	23.2021	1.0715e-82	8.15184e-81	176.977
RPS4X	10.3183	10.6318	23.1384	2.23232e-82	1.66868e-80	176.493
NRF1	4.01257	4.19231	23.3215	2.70565e-83	2.10654e-81	176.48
PAPOLA	7.47116	7.47825	23.1711	1.5317e-82	1.15942e-80	176.357
ANAPC7	5.88995	5.59038	23.2142	9.31855e-83	7.10747e-81	176.35
UBE2G2	6.64856	6.16262	23.182	1.35109e-82	1.02529e-80	176.194
ZNF638	6.93344	6.86303	23.161	1.72037e-82	1.29894e-80	176.063
PARP1	7.79265	7.88834	23.138	2.24397e-82	1.67321e-80	176.041
GCN1	7.08788	7.06784	23.1519	1.91119e-82	1.4322e-80	175.973
EIF3D	7.36399	7.5547	23.1283	2.50955e-82	1.86659e-80	175.877
DCTN5	6.40035	6.33975	23.1527	1.89269e-82	1.42546e-80	175.796
LRP10	8.02799	7.83724	23.1063	3.23265e-82	2.38667e-80	175.705
UBB	8.28976	7.94051	23.0972	3.59227e-82	2.63272e-80	175.649
ENSG00000068793	7.15204	7.26428	23.1141	2.95439e-82	2.18661e-80	175.604
TOMM70	6.82579	6.72525	23.1188	2.79984e-82	2.07736e-80	175.567
C9orf78	5.41831	5.67971	23.1524	1.89929e-82	1.42685e-80	175.505
MGEA5	7.13559	7.25334	23.0979	3.55975e-82	2.61528e-80	175.394
DVL3	6.57241	6.68526	23.1029	3.36148e-82	2.47568e-80	175.313
PTPRA	6.39424	6.58299	23.077	4.53378e-82	3.31463e-80	174.977
TM9SF3	8.18825	7.90399	23.0352	7.33634e-82	5.29896e-80	174.912
SRP72	7.64397	7.14608	23.0289	7.89058e-82	5.64487e-80	174.705
UBE2A	6.38297	6.09867	23.052	6.04328e-82	4.39678e-80	174.621
MFSD1	7.36511	6.50707	23.0297	7.81902e-82	5.60706e-80	174.599
TSG101	6.89111	6.172	23.0359	7.2775e-82	5.26916e-80	174.593
UBE2R2	6.44763	6.36223	23.0416	6.81253e-82	4.94445e-80	174.571
ENSG00000005955	6.58627	5.9845	23.0333	7.4959e-82	5.40119e-80	174.457
CTDSP2	7.52329	7.58269	22.9941	1.1791e-81	8.37521e-80	174.342
SRSF4	5.72907	6.15684	23.0311	7.68934e-82	5.52729e-80	174.291
PCYT1A	5.88831	6.07558	23.0249	8.25973e-82	5.89489e-80	174.219
HNRNPR	7.05257	7.0597	22.9916	1.21305e-81	8.59601e-80	174.198
BRAP	5.0666	4.67043	23.0663	5.12929e-82	3.74089e-80	174.138
SRSF5	6.69249	7.13771	22.9846	1.31428e-81	9.29138e-80	174.109
ATP6AP1	9.37738	8.00447	22.9484	1.99613e-81	1.38185e-79	174.068
IFNAR1	6.52855	6.4445	22.9942	1.1767e-81	8.37521e-80	174.065
TM9SF2	8.41575	8.15928	22.9367	2.28376e-81	1.57732e-79	173.857
ATF6B	6.91388	6.80097	22.9586	1.77471e-81	1.24002e-79	173.775
NUP214	5.97161	6.09615	22.9819	1.35586e-81	9.56279e-80	173.75
AAMP	6.94911	6.81791	22.9525	1.90375e-81	1.32709e-79	173.72
DNAJB12	6.35098	5.8543	22.969	1.57418e-81	1.10765e-79	173.688
API5	6.87009	6.80485	22.9511	1.93426e-81	1.34523e-79	173.663
SEC31A	7.86817	7.87207	22.9096	3.12151e-81	2.14113e-79	173.44
HDAC3	5.74776	5.7043	22.9614	1.71788e-81	1.20594e-79	173.437
RXRB	5.67927	5.60834	22.9586	1.77331e-81	1.24002e-79	173.374
MAX	5.8014	5.734	22.9492	1.97721e-81	1.37192e-79	173.321
ARPC5	7.66163	7.53834	22.8893	3.94306e-81	2.69233e-79	173.187
MT-RNR2	13.3572	13.1988	22.8247	8.31094e-81	5.59821e-79	173.16
RELA	6.06002	6.30502	22.925	2.61432e-81	1.80148e-79	173.147
RBM23	6.18497	6.20674	22.9113	3.06263e-81	2.10556e-79	173.067
MOB1A	7.32857	7.0374	22.879	4.44417e-81	3.02759e-79	172.941
BMS1	6.26802	5.87453	22.8948	3.70263e-81	2.53393e-79	172.793
CD81	9.00708	8.8142	22.8312	7.71125e-81	5.21771e-79	172.781
NUB1	6.60044	6.34039	22.8738	4.71569e-81	3.20528e-79	172.689
MYL12A	8.19034	8.13589	22.8195	8.8222e-81	5.91601e-79	172.522
UBQLN1	7.18266	7.14386	22.833	7.54954e-81	5.11986e-79	172.415
SUMO1	7.01734	6.68624	22.8257	8.21166e-81	5.5438e-79	172.273
PRKACA	6.36444	6.42441	22.8234	8.42815e-81	5.66443e-79	172.079
EI24	7.22528	7.11917	22.7996	1.10897e-80	7.38695e-79	172.076
ATP6V0E1	8.48831	7.51663	22.7744	1.48359e-80	9.77375e-79	172.008
FXR1	7.19284	6.90569	22.7938	1.18628e-80	7.88445e-79	171.975
RPL4	10.1048	10.2173	22.7443	2.0986e-80	1.37348e-78	171.975
RRAGA	6.30722	6.12835	22.8054	1.03787e-80	6.94424e-79	171.875
RPA1	6.39741	6.3429	22.8006	1.09705e-80	7.32385e-79	171.834
EIF3J	6.40032	6.13988	22.7906	1.23083e-80	8.16244e-79	171.703
NUDCD3	6.78929	6.72192	22.7749	1.47501e-80	9.73867e-79	171.652
UBE2H	7.54712	7.2978	22.7583	1.78639e-80	1.17428e-78	171.651
EXOC4	6.25912	6.22011	22.7771	1.43862e-80	9.51936e-79	171.554
RAB11A	7.77967	7.50694	22.7415	2.16736e-80	1.4154e-78	171.53
CUL1	6.41717	6.28887	22.7536	1.88591e-80	1.23698e-78	171.299
SP1	6.94532	6.88303	22.7325	2.40437e-80	1.56676e-78	171.198
ATP5PB	6.93298	7.08651	22.7205	2.76047e-80	1.78715e-78	171.139
YPEL5	6.60348	6.40976	22.7278	2.53977e-80	1.64783e-78	171.049
LSM14A	6.97065	6.93671	22.7135	2.99208e-80	1.93292e-78	171.025
HK1	7.12407	7.3374	22.6958	3.67073e-80	2.35611e-78	170.892
B2M	12.0181	11.3132	22.6348	7.41547e-80	4.66972e-78	170.872
CBX3	7.94433	7.78677	22.6765	4.58634e-80	2.92501e-78	170.838
THADA	5.71251	5.56568	22.729	2.5038e-80	1.62801e-78	170.747
RNF4	6.31727	6.37073	22.7007	3.46763e-80	2.23052e-78	170.667
ADPGK	5.85518	5.84267	22.7111	3.07549e-80	1.98253e-78	170.653
OXA1L	6.91566	6.79548	22.6787	4.47316e-80	2.85891e-78	170.645
ZMAT2	7.19749	6.27	22.6754	4.64158e-80	2.95395e-78	170.585
ARL1	7.72386	6.86502	22.6622	5.40568e-80	3.41127e-78	170.543
TMEM230	6.89806	6.84619	22.6645	5.26594e-80	3.3301e-78	170.443
PI4KB	6.42061	6.65122	22.6699	4.94826e-80	3.13581e-78	170.378
ZFAND3	6.52499	6.28828	22.6709	4.89352e-80	3.1077e-78	170.372
MAPKAPK5	5.52834	4.81571	22.6892	3.96168e-80	2.53742e-78	170.14
TMEM59	8.43036	8.26422	22.5822	1.36003e-79	8.51085e-78	169.853
CTSB	10.7423	10.1175	22.5404	2.20067e-79	1.36291e-77	169.708
CTDSP1	6.63148	6.76334	22.5885	1.2642e-79	7.92772e-78	169.554
CNOT11	5.93577	5.71353	22.6014	1.08946e-79	6.84624e-78	169.398
CAPRIN1	9.00017	8.39785	22.5301	2.4793e-79	1.53231e-77	169.317
TPD52L2	7.55173	7.05933	22.5416	2.17165e-79	1.34773e-77	169.21
CACUL1	6.64495	6.24858	22.5603	1.7501e-79	1.0929e-77	169.188
DAP3	7.3644	7.16402	22.5425	2.14858e-79	1.33617e-77	169.179
40057	8.43379	8.16857	22.5035	3.36985e-79	2.06146e-77	168.956
C6orf62	8.18813	7.54842	22.5113	3.07863e-79	1.89102e-77	168.94
CLPTM1	7.06805	6.95902	22.5198	2.79294e-79	1.71906e-77	168.878
RRAGC	5.67238	5.31616	22.556	1.84007e-79	1.1467e-77	168.738
ANAPC16	6.90189	6.54556	22.5101	3.12056e-79	1.91286e-77	168.706
NFE2L1	8.5287	7.91795	22.4745	4.70352e-79	2.84824e-77	168.607
ADNP	7.46222	7.07146	22.4884	4.0078e-79	2.44174e-77	168.576
MARK3	5.26782	5.82023	22.5249	2.63334e-79	1.62417e-77	168.47
ERLEC1	6.68706	6.39033	22.4794	4.44765e-79	2.70422e-77	168.27
SETD3	5.75675	5.96527	22.492	3.84427e-79	2.34689e-77	168.208
SF3A3	6.44954	6.37268	22.4747	4.69299e-79	2.84762e-77	168.183
CHMP4B	7.30704	7.31082	22.44	7.00011e-79	4.19657e-77	168.038
PLEKHB2	7.01842	6.96346	22.4436	6.72184e-79	4.04593e-77	167.989
SMU1	6.17406	6.10869	22.4592	5.61171e-79	3.39135e-77	167.915
POLDIP3	6.20691	6.61927	22.449	6.31382e-79	3.80798e-77	167.902
NARS	7.72027	7.17582	22.418	9.02611e-79	5.37888e-77	167.812
DNAJC8	6.10591	6.13892	22.4418	6.85863e-79	4.11999e-77	167.744
WAC	7.17354	7.28293	22.4083	1.00945e-78	5.99172e-77	167.631
PAFAH1B2	6.10297	6.34744	22.4221	8.60358e-79	5.1373e-77	167.546
OTUD5	5.99616	5.88143	22.4283	8.01755e-79	4.79693e-77	167.505
RTN3	8.00167	7.69602	22.377	1.44784e-78	8.54308e-77	167.439
NUP62	6.14367	6.06069	22.4094	9.9674e-79	5.92803e-77	167.345
CCT3	8.4267	8.61167	22.3568	1.82749e-78	1.072e-76	167.323
PPT1	9.22579	8.12445	22.3368	2.30068e-78	1.33908e-76	167.131
COPB2	8.04591	7.98361	22.3498	1.97937e-78	1.15882e-76	167.127
ACP1	6.53077	6.43139	22.376	1.4641e-78	8.6221e-77	167.118
EIF3L	7.82342	8.28051	22.3382	2.26421e-78	1.32042e-76	167.033
SFSWAP	5.42826	5.23508	22.4016	1.09002e-78	6.45716e-77	166.948
RANBP3	6.02173	5.82215	22.3774	1.44154e-78	8.52269e-77	166.937
EIF4B	8.57474	8.43688	22.3069	3.24848e-78	1.88707e-76	166.755
SF3B1	8.07933	8.28737	22.3064	3.26673e-78	1.89401e-76	166.666
YTHDC1	6.21709	6.18314	22.347	2.04459e-78	1.19467e-76	166.64
AKAP8	4.95239	5.0352	22.3744	1.49188e-78	8.76845e-77	166.462
ARF4	7.68371	7.8792	22.2916	3.87228e-78	2.22786e-76	166.444
CDC42SE1	7.15834	7.18287	22.2956	3.69924e-78	2.1324e-76	166.338
RNF40	6.81175	6.95926	22.2957	3.6946e-78	2.1324e-76	166.311
TNFRSF1A	7.11741	6.76894	22.2851	4.17669e-78	2.3984e-76	166.199
EIF4E2	6.02054	6.11197	22.3013	3.46328e-78	2.00409e-76	166.131
TMED4	7.0384	6.72862	22.2657	5.21936e-78	2.9914e-76	165.937
PCMT1	7.59052	6.35695	22.227	8.15267e-78	4.61959e-76	165.592
NAGA	6.19155	5.96707	22.2502	6.2397e-78	3.5558e-76	165.567
GTF3C2	5.64545	5.88443	22.2626	5.40867e-78	3.09399e-76	165.537
KPNA6	6.45761	6.2433	22.2463	6.53042e-78	3.71441e-76	165.536
ZDHHC3	5.88319	6.10661	22.2527	6.06022e-78	3.46009e-76	165.532
MED29	6.23811	6.10207	22.2232	8.51475e-78	4.81565e-76	165.29
SNX2	6.93021	6.0071	22.2129	9.59666e-78	5.41732e-76	165.27
KCMF1	5.98144	5.94867	22.2288	7.98883e-78	4.53533e-76	165.238
HSPD1	8.89251	8.47223	22.1635	1.69433e-77	9.47529e-76	165.162
RTCB	6.62494	6.64482	22.193	1.20682e-77	6.76155e-76	165.085
ALKBH5	6.29356	6.04762	22.2013	1.09676e-77	6.16799e-76	165.026
HARS2	5.89355	5.12532	22.2059	1.03955e-77	5.85722e-76	164.868
DHX16	5.46783	5.46204	22.1991	1.12456e-77	6.31249e-76	164.691
DIAPH1	6.84186	6.90533	22.1526	1.92114e-77	1.07237e-75	164.648
UBE2I	6.30314	6.54173	22.1414	2.18584e-77	1.21559e-75	164.453
SAMD4B	6.44366	6.55199	22.1423	2.16245e-77	1.20482e-75	164.436
ATP6V1E1	7.65521	6.94431	22.1148	2.96916e-77	1.64208e-75	164.391
MLX	6.27873	5.34329	22.1199	2.80014e-77	1.55146e-75	164.046
PSMF1	6.55388	6.85394	22.0809	4.38689e-77	2.42168e-75	163.808
ARHGAP1	6.49842	7.07292	22.0764	4.62158e-77	2.54187e-75	163.756
PTP4A2	9.08573	8.03366	22.039	7.11153e-77	3.86174e-75	163.749
FAM32A	6.41177	6.24803	22.0797	4.45106e-77	2.45258e-75	163.701
FBXO42	4.52839	4.90427	22.1347	2.36055e-77	1.31032e-75	163.65
C4orf3	6.68623	6.91182	22.0571	5.77064e-77	3.15073e-75	163.571
LRRC41	6.27052	6.63264	22.0675	5.11928e-77	2.80019e-75	163.539
SPPL3	6.24028	5.7945	22.0757	4.65966e-77	2.55812e-75	163.522
PITPNA	5.98839	6.23223	22.0696	4.99683e-77	2.73821e-75	163.492
HMGN1	7.71744	7.86709	22.0299	7.90063e-77	4.28248e-75	163.487
ACTR3	7.85385	7.74565	22.0211	8.74222e-77	4.72159e-75	163.381
DDX5	9.43955	9.35775	21.9889	1.26722e-76	6.77095e-75	163.278
SAP30L	6.11351	5.43917	22.0473	6.46227e-77	3.51555e-75	163.16
FLOT1	8.00422	7.62507	21.9975	1.14724e-76	6.16281e-75	163.157
USP4	5.63083	5.90681	22.0516	6.15406e-77	3.35396e-75	163.146
UBAP1	5.77841	5.83796	22.025	8.35409e-77	4.52011e-75	162.9
UNC45A	6.53566	6.32325	21.9956	1.17301e-76	6.28998e-75	162.781
DSTN	8.53098	8.63283	21.9557	1.85675e-76	9.79863e-75	162.778
P4HB	9.72432	9.50835	21.939	2.25011e-76	1.18121e-74	162.763
DNAJC7	6.89671	6.01961	21.9902	1.24821e-76	6.68127e-75	162.763
PTCD3	5.96875	5.89409	22.0076	1.02057e-76	5.50211e-75	162.754
COPA	8.28414	8.38803	21.9586	1.7963e-76	9.5131e-75	162.753
SRPRA	7.0646	7.28884	21.9753	1.48111e-76	7.87169e-75	162.736
SARS	6.80603	7.08634	21.9732	1.51763e-76	8.05152e-75	162.668
DNTTIP2	6.18089	5.87652	21.988	1.28021e-76	6.82816e-75	162.582
POLE3	6.26305	6.16894	21.9766	1.45983e-76	7.77236e-75	162.514
RNF41	5.49346	5.42043	22.0019	1.09027e-76	5.8673e-75	162.511
G3BP1	7.55791	7.27889	21.9491	2.00312e-76	1.0534e-74	162.492
EZR	9.07185	8.2482	21.9113	3.09664e-76	1.61993e-74	162.318
YTHDF1	6.63584	5.96453	21.9537	1.89957e-76	1.0007e-74	162.297
INTS14	5.80421	5.60737	21.958	1.80731e-76	9.55449e-75	162.125
BCL2L1	7.29874	6.81497	21.9026	3.42236e-76	1.7872e-74	161.89
YWHAQ	8.08433	8.26475	21.8788	4.50227e-76	2.33084e-74	161.842
ARCN1	6.98509	7.45646	21.8837	4.255e-76	2.20664e-74	161.689
RNF149	5.8115	5.61166	21.9198	2.80797e-76	1.47148e-74	161.676
RUFY1	6.20255	5.90038	21.8857	4.15977e-76	2.16099e-74	161.475
CNOT9	5.61623	5.74085	21.899	3.56804e-76	1.85681e-74	161.437
MBD2	6.39331	6.13613	21.8777	4.55705e-76	2.35513e-74	161.422
PLRG1	5.49049	5.62579	21.9002	3.5192e-76	1.83457e-74	161.396
HMGB1	7.54487	7.87985	21.8439	6.72512e-76	3.46963e-74	161.374
FAF2	6.92098	6.30235	21.8414	6.92801e-76	3.56204e-74	161.116
QARS	6.87358	7.44325	21.8269	8.17955e-76	4.19832e-74	161.053
UBAC2	6.45988	6.17338	21.8425	6.84053e-76	3.52311e-74	161.046
RAB10	7.49091	7.33861	21.8022	1.08798e-75	5.54632e-74	160.822
COPS8	6.24742	6.04486	21.8253	8.33543e-76	4.27102e-74	160.798
EHD4	6.23548	5.96914	21.8222	8.63443e-76	4.41667e-74	160.7
KDM5C	6.83865	7.12305	21.7858	1.31266e-75	6.669e-74	160.516
TFG	6.74925	6.87146	21.7844	1.33431e-75	6.76752e-74	160.476
PBX2	5.73536	5.7831	21.8158	9.29762e-76	4.7478e-74	160.471
MED28	5.75239	5.79896	21.7983	1.13761e-75	5.78944e-74	160.338
TMEM214	6.47784	6.8099	21.7761	1.46929e-75	7.4395e-74	160.331
HIF1AN	5.93516	5.85542	21.7699	1.57678e-75	7.97031e-74	160.061
TMED9	8.2591	7.67943	21.7093	3.16779e-75	1.57994e-73	159.916
MRPL49	6.39347	6.246	21.7409	2.20296e-75	1.10795e-73	159.868
TRA2A	6.00076	5.85714	21.746	2.07632e-75	1.04601e-73	159.797
NBAS	5.90515	5.93722	21.7467	2.061e-75	1.04004e-73	159.783
VPS26C	5.76219	5.78589	21.7377	2.28466e-75	1.14629e-73	159.693
CPSF7	5.79592	6.26609	21.7376	2.28685e-75	1.14629e-73	159.691
CTNNB1	7.72727	8.454	21.6837	4.25399e-75	2.11115e-73	159.599
RSRC2	6.24589	6.094	21.7175	2.88248e-75	1.44004e-73	159.56
ACTR10	6.39667	5.80423	21.709	3.18101e-75	1.5839e-73	159.491
SLC35E1	6.46691	6.56314	21.7047	3.3414e-75	1.661e-73	159.48
VPS11	5.66441	5.63813	21.7257	2.62469e-75	1.31344e-73	159.466
CSE1L	8.04377	7.23403	21.6718	4.8796e-75	2.40174e-73	159.441
RAB5C	7.21483	6.23024	21.6781	4.53732e-75	2.24432e-73	159.314
TXNDC12	6.10946	6.20344	21.6829	4.29394e-75	2.12745e-73	159.182
HUWE1	8.00019	8.07658	21.6387	7.13997e-75	3.48001e-73	159.056
TRIM26	6.03537	6.2284	21.6745	4.73228e-75	2.33306e-73	159.051
TOR1AIP2	6.18911	5.96033	21.676	4.64805e-75	2.29531e-73	159.049
CTBP1	6.08878	6.59583	21.6637	5.35867e-75	2.62891e-73	158.991
SERBP1	7.55062	8.05963	21.6326	7.66058e-75	3.71563e-73	158.971
MTCH2	6.63557	6.71229	21.6511	6.19116e-75	3.03235e-73	158.951
LEMD2	6.12582	5.77377	21.6666	5.1804e-75	2.54562e-73	158.935
PPP6R3	7.38281	6.62788	21.6377	7.22775e-75	3.51138e-73	158.928
DBNL	7.04163	6.87199	21.6388	7.13004e-75	3.48001e-73	158.889
ZCRB1	6.48282	5.52513	21.6431	6.78691e-75	3.31872e-73	158.711
AES	7.88407	7.86102	21.602	1.08906e-74	5.23148e-73	158.652
TXNDC15	6.13768	5.85432	21.638	7.1957e-75	3.50148e-73	158.626
YIPF3	7.24695	7.04255	21.6123	9.67644e-75	4.67825e-73	158.625
CCT8	7.61978	7.49847	21.6005	1.1088e-74	5.3178e-73	158.581
TSPAN14	6.56327	6.59769	21.6105	9.87604e-75	4.75939e-73	158.442
CSTF1	6.17492	5.23045	21.6219	8.66756e-75	4.19726e-73	158.406
CIZ1	6.16257	6.20496	21.6106	9.86438e-75	4.75939e-73	158.369
RPL5	9.10491	9.42179	21.5448	2.1031e-74	9.99054e-73	158.223
DNAJB1	7.31898	7.3483	21.5729	1.52327e-74	7.28231e-73	158.22
EIF2S3	7.58163	7.63459	21.5643	1.68202e-74	8.01569e-73	158.153
MAEA	5.38798	5.80185	21.6099	9.95321e-75	4.78888e-73	158.129
DNM1L	6.47358	6.13973	21.5916	1.22837e-74	5.88186e-73	158.121
COPS7A	6.44611	6.15994	21.5717	1.54377e-74	7.36853e-73	157.988
STT3B	7.94038	7.59396	21.5406	2.20839e-74	1.04741e-72	157.95
PKM	9.50377	9.78866	21.4844	4.21698e-74	1.97198e-72	157.601
EIF2S1	6.13898	6.2656	21.5363	2.31996e-74	1.09859e-72	157.562
MBD1	5.53279	5.62769	21.5523	1.92936e-74	9.17975e-73	157.499
CAPNS1	8.4788	8.42395	21.4854	4.16896e-74	1.95257e-72	157.444
TMUB2	6.49936	5.2376	21.5282	2.54638e-74	1.20391e-72	157.392
AIMP1	6.34609	5.74962	21.5137	3.01083e-74	1.41679e-72	157.27
MARS	6.72464	6.67911	21.501	3.48199e-74	1.63594e-72	157.246
KDELR2	7.89011	8.12051	21.4742	4.74239e-74	2.20392e-72	157.207
RNF185	5.87566	5.61856	21.5167	2.90693e-74	1.37221e-72	157.19
KDM2A	7.47686	7.19881	21.4796	4.45377e-74	2.07301e-72	157.162
CHD3	7.39635	7.40139	21.4734	4.78563e-74	2.21728e-72	157.129
NECAP2	6.06254	6.10105	21.4987	3.57619e-74	1.67756e-72	157.094
HMGXB3	6.39488	5.79509	21.48	4.43649e-74	2.06818e-72	156.893
PAIP2	6.80849	5.85623	21.4734	4.78592e-74	2.21728e-72	156.888
CTNND1	8.05004	8.40041	21.4344	7.49248e-74	3.46051e-72	156.775
CERS5	5.60467	5.29525	21.4803	4.42117e-74	2.06424e-72	156.663
SNIP1	4.58816	4.35766	21.516	2.9325e-74	1.3821e-72	156.518
GDI1	8.18757	7.17294	21.4102	9.89462e-74	4.54198e-72	156.46
MPRIP	6.65959	6.82011	21.4295	7.92987e-74	3.65689e-72	156.459
NFYB	5.70084	5.10877	21.4646	5.29693e-74	2.45024e-72	156.449
TXNL1	6.67237	6.19861	21.422	8.6465e-74	3.98124e-72	156.324
UBE2K	6.49726	6.48246	21.4029	1.07633e-73	4.9332e-72	156.103
SMAD2	6.45787	6.32681	21.3986	1.13139e-73	5.1776e-72	156.033
ZDHHC6	5.85937	5.39828	21.4144	9.43157e-74	4.33606e-72	156.019
RPL22	8.07258	8.18148	21.3591	1.78043e-73	8.0984e-72	155.965
FAM120A	7.41473	7.50911	21.363	1.70258e-73	7.77968e-72	155.841
SERP1	7.97282	7.94536	21.3441	2.11612e-73	9.58168e-72	155.741
ERGIC3	8.42321	7.92966	21.3261	2.60336e-73	1.17701e-71	155.602
DDX46	6.43601	6.18124	21.3607	1.74837e-73	7.97679e-72	155.59
MAP1LC3B	6.323	6.27873	21.3596	1.77023e-73	8.06422e-72	155.573
SLC25A44	5.71869	5.61518	21.3576	1.8127e-73	8.23266e-72	155.316
GTF2H1	5.81365	5.5132	21.352	1.93365e-73	8.7687e-72	155.31
MGAT1	7.50874	7.11821	21.3016	3.45242e-73	1.55385e-71	155.18
FKBP1A	7.72368	7.79195	21.2955	3.70059e-73	1.66305e-71	155.159
FTL	12.0328	11.2382	21.2459	6.54614e-73	2.8856e-71	155.085
PRDX6	8.26079	7.77238	21.2805	4.39862e-73	1.97378e-71	155.039
SRRM2	8.03315	8.86536	21.276	4.62981e-73	2.06516e-71	155.032
BTBD1	6.56886	6.27334	21.3073	3.2316e-73	1.45665e-71	155.004
MTATP6P1	9.71622	9.38687	21.2569	5.76743e-73	2.5536e-71	154.998
LAMP2	7.97183	7.65717	21.2772	4.56754e-73	2.04652e-71	154.933
TCP1	8.04389	7.46459	21.2697	4.97732e-73	2.21687e-71	154.899
ENSG00000179837	5.687	6.24839	21.3083	3.19339e-73	1.44159e-71	154.873
BAZ1B	6.57947	6.81971	21.2764	4.60955e-73	2.06226e-71	154.73
GLO1	8.38808	7.45446	21.2516	6.13022e-73	2.71023e-71	154.717
DCAF11	6.85113	6.53973	21.2578	5.71229e-73	2.53293e-71	154.545
ISG20L2	6.08314	5.97977	21.2761	4.62541e-73	2.06516e-71	154.524
SLC20A1	6.36081	6.13303	21.2614	5.47511e-73	2.43135e-71	154.456
STAT2	6.95099	6.81656	21.2469	6.46829e-73	2.85548e-71	154.398
RNF130	6.85971	6.68119	21.2421	6.83508e-73	2.99534e-71	154.384
ATP1A1	8.34017	8.93645	21.2114	9.73051e-73	4.24559e-71	154.339
RBPJ	6.29945	6.24345	21.2439	6.69832e-73	2.93971e-71	154.232
AP2A2	5.8244	6.13861	21.2439	6.69649e-73	2.93971e-71	154.178
KANSL2	5.36393	4.95636	21.2687	5.03519e-73	2.23931e-71	154.149
SAFB2	5.14198	5.39651	21.2453	6.59245e-73	2.90175e-71	153.957
GMPR2	6.18532	5.81221	21.2205	8.77095e-73	3.83809e-71	153.948
GRN	9.59368	8.81082	21.1673	1.61518e-72	6.97621e-71	153.941
MAPK1IP1L	5.93064	6.06482	21.2182	8.99767e-73	3.93156e-71	153.891
RETREG3	7.33734	6.13487	21.1963	1.15724e-72	5.03458e-71	153.876
CTCF	5.67065	5.89603	21.2102	9.87282e-73	4.30142e-71	153.7
HCFC1	6.42472	6.58697	21.1874	1.28225e-72	5.5623e-71	153.642
HNRNPAB	7.82798	7.34032	21.1596	1.76584e-72	7.60504e-71	153.621
YIPF5	6.36785	5.76585	21.1815	1.37268e-72	5.94598e-71	153.509
RIPK1	5.41322	5.5886	21.1962	1.15943e-72	5.03678e-71	153.405
OAZ1	8.95399	8.50443	21.1212	2.7443e-72	1.17515e-70	153.371
EIF2B5	6.11546	6.05649	21.1645	1.66838e-72	7.19563e-71	153.34
ASXL1	5.84643	6.00441	21.1722	1.52689e-72	6.60441e-71	153.313
GPBP1	6.87033	6.70584	21.132	2.42324e-72	1.04213e-70	153.113
EIF4A2	8.45044	8.26573	21.0998	3.5098e-72	1.49229e-70	153.04
ABCF1	6.73142	6.49169	21.1283	2.52944e-72	1.08625e-70	153.03
RPS11	10.0728	10.1041	21.0629	5.35952e-72	2.25002e-70	152.858
PPP3CB	6.59588	5.76128	21.1203	2.7721e-72	1.18536e-70	152.85
ILF2	7.9301	7.99195	21.0836	4.22625e-72	1.78677e-70	152.807
PCNP	6.94042	6.68765	21.1029	3.38607e-72	1.44172e-70	152.8
VPS39	6.23514	6.14759	21.1179	2.849e-72	1.21477e-70	152.758
BRK1	7.53319	7.47729	21.0864	4.09463e-72	1.73602e-70	152.753
ARIH2	5.45969	5.82782	21.1278	2.54484e-72	1.09129e-70	152.737
SRRT	6.14333	6.59304	21.0946	3.7269e-72	1.58235e-70	152.614
MPV17	5.37879	5.50883	21.118	2.84614e-72	1.21477e-70	152.595
UPF1	6.72599	6.96471	21.0842	4.19867e-72	1.77761e-70	152.577
CCT6A	7.98979	7.74179	21.062	5.41607e-72	2.27058e-70	152.561
MYL6	9.82425	9.55363	21.0375	7.17764e-72	3.0007e-70	152.541
RSL1D1	7.16983	7.36298	21.0648	5.24784e-72	2.20933e-70	152.475
VAT1	8.6098	7.61961	21.0335	7.51246e-72	3.13193e-70	152.29
PEF1	6.63097	6.36118	21.0641	5.28685e-72	2.22263e-70	152.288
ARPC3	8.20886	7.53633	21.0368	7.23933e-72	3.02227e-70	152.28
PEX19	6.77868	6.35602	21.0474	6.40554e-72	2.68165e-70	152.118
ELOA	5.4695	5.63669	21.0668	5.12677e-72	2.16139e-70	152.037
MUL1	5.33339	5.16851	21.0699	4.94447e-72	2.08747e-70	151.99
DYNC1H1	7.83803	8.5269	21.0061	1.02901e-71	4.27209e-70	151.946
SUCLG1	6.48811	6.1526	21.0328	7.57983e-72	3.15563e-70	151.919
MT-ND5	10.8425	11.3834	20.9693	1.57071e-71	6.44078e-70	151.86
ST13	7.82047	7.9226	20.992	1.21088e-71	4.99258e-70	151.761
GTF2F1	6.29382	6.15694	21.0226	8.52046e-72	3.54231e-70	151.759
MYO1C	7.35675	7.64736	20.9858	1.29952e-71	5.34335e-70	151.605
PABPC1	10.1349	10.2743	20.9522	1.91235e-71	7.82028e-70	151.6
STX12	5.87617	5.85507	21.0058	1.03335e-71	4.28417e-70	151.46
CNOT2	6.47259	6.20556	20.9942	1.18041e-71	4.87365e-70	151.451
PNN	6.28705	6.37714	20.9881	1.26535e-71	5.21002e-70	151.393
DDX42	7.18759	7.18454	20.9679	1.59584e-71	6.53489e-70	151.349
COP1	5.91388	5.83821	20.9946	1.17458e-71	4.85628e-70	151.326
NORAD	8.68464	8.47895	20.9409	2.17674e-71	8.88934e-70	151.278
MTIF2	5.53547	5.27446	20.9958	1.15864e-71	4.79699e-70	151.211
NUCB1	7.8477	7.83815	20.9197	2.77544e-71	1.13189e-69	150.932
GOSR2	5.30543	4.71724	20.9832	1.33949e-71	5.50016e-70	150.9
PSMB7	7.84578	6.94947	20.9102	3.09702e-71	1.25961e-69	150.776
BUB3	7.24193	6.87219	20.8975	3.58388e-71	1.45368e-69	150.591
PDCD6	6.59008	6.53329	20.9079	3.17854e-71	1.29101e-69	150.53
RPS14	9.94225	9.55313	20.8584	5.60985e-71	2.26015e-69	150.512
WDR61	6.0591	5.72166	20.9169	2.86615e-71	1.1673e-69	150.506
AKT2	6.94462	6.86407	20.8943	3.71688e-71	1.50559e-69	150.484
SSR2	8.31582	8.30917	20.8692	4.95579e-71	1.99932e-69	150.442
HDGF	8.40795	8.46282	20.8481	6.31675e-71	2.53473e-69	150.219
NDUFB5	6.65977	6.24708	20.8715	4.82879e-71	1.95071e-69	150.137
PTPA	7.46729	7.72952	20.8464	6.43809e-71	2.57652e-69	150.072
SLC39A7	7.53517	7.57102	20.8475	6.35902e-71	2.54828e-69	150.071
ARL6IP5	7.43638	7.37533	20.8486	6.2798e-71	2.52328e-69	150.054
PPP6R1	6.75832	6.35546	20.8511	6.10247e-71	2.45532e-69	149.885
RPLP0	10.7692	10.5123	20.794	1.17496e-70	4.6525e-69	149.852
TGOLN2	8.13629	7.85849	20.812	9.55593e-71	3.79389e-69	149.728
RPL10A	9.2681	9.47945	20.7884	1.25305e-70	4.95519e-69	149.666
TDP2	6.13351	5.49902	20.8452	6.53253e-71	2.61083e-69	149.638
GPBP1L1	6.50267	6.74332	20.8249	8.23949e-71	3.27993e-69	149.607
ALDOA	10.8314	10.2103	20.7712	1.5266e-70	6.01311e-69	149.605
SEC62	7.68992	7.14791	20.8049	1.03738e-70	4.11317e-69	149.56
WDR82	6.25193	6.7882	20.8156	9.1751e-71	3.64753e-69	149.456
PKNOX1	4.17009	4.45832	20.8853	4.12243e-71	1.66761e-69	149.431
COPS4	6.07215	5.36075	20.827	8.04224e-71	3.20567e-69	149.429
PRPF6	7.79384	7.07421	20.7829	1.33391e-70	5.268e-69	149.357
ANXA11	6.9447	7.28682	20.7818	1.35111e-70	5.32887e-69	149.236
SLC44A2	8.03633	7.92562	20.7642	1.65337e-70	6.49537e-69	149.176
STIP1	7.8408	7.48854	20.7634	1.66891e-70	6.54784e-69	149.146
C6orf47	5.06128	4.6658	20.8336	7.46148e-71	2.97813e-69	149.111
BCAP31	8.91939	8.04066	20.7481	1.98994e-70	7.787e-69	149.099
VPS26A	6.11297	6.06	20.7686	1.57223e-70	6.18474e-69	148.852
MORF4L2	8.58601	8.15861	20.7185	2.79292e-70	1.0915e-68	148.749
MBTPS1	7.23525	7.04068	20.7114	3.03061e-70	1.18285e-68	148.471
RNF34	5.48314	5.07299	20.754	1.85846e-70	7.282e-69	148.415
ARPP19	7.60772	7.21538	20.7018	3.38476e-70	1.31764e-68	148.406
AK2	7.10791	7.05539	20.7061	3.22256e-70	1.25613e-68	148.383
RNPEP	7.25684	6.93364	20.6845	4.12606e-70	1.59998e-68	148.151
SUMO2	7.88478	7.26982	20.6756	4.56873e-70	1.76479e-68	148.15
RALB	6.28412	6.12615	20.7006	3.42891e-70	1.3331e-68	148.109
MT-ND3	11.1111	10.6344	20.6349	7.29088e-70	2.79111e-68	148.078
ENSG00000172660	6.93596	6.65435	20.6814	4.27428e-70	1.65532e-68	148.057
SMG5	6.94599	6.96183	20.6787	4.40908e-70	1.70532e-68	148.052
IPO5	7.23583	7.01081	20.6623	5.32011e-70	2.04975e-68	147.889
STAT3	7.76733	7.75438	20.6508	6.06996e-70	2.33565e-68	147.879
EIF1AD	5.47139	4.81232	20.6986	3.50958e-70	1.36269e-68	147.8
VPS41	6.39584	5.92364	20.6716	4.78667e-70	1.84659e-68	147.757
RPS6	10.1692	10.3286	20.6054	1.02211e-69	3.89296e-68	147.69
SELENOT	7.60866	6.74348	20.6388	6.96898e-70	2.67129e-68	147.656
TIMM17A	7.22989	6.26817	20.6408	6.81078e-70	2.614e-68	147.619
COA1	5.90619	5.35321	20.6497	6.15224e-70	2.36427e-68	147.402
YME1L1	7.37955	7.4289	20.6135	9.31341e-70	3.55177e-68	147.388
TNIP1	6.64682	6.70884	20.6262	8.0501e-70	3.07783e-68	147.386
PPCS	6.47184	6.02541	20.6182	8.82001e-70	3.36789e-68	147.21
UBE2L3	6.86437	6.69046	20.6029	1.05211e-69	3.99801e-68	147.179
BLCAP	6.2199	6.0775	20.5932	1.17469e-69	4.44587e-68	146.895
APLP2	8.96348	8.94898	20.545	2.04099e-69	7.68577e-68	146.852
PPP5C	5.66621	5.58343	20.599	1.09934e-69	4.17123e-68	146.849
ATG3	5.67518	5.67167	20.5981	1.11115e-69	4.21071e-68	146.822
LDHA	9.61562	9.17616	20.5291	2.44893e-69	9.18732e-68	146.752
UTP3	5.42682	5.01569	20.6028	1.05235e-69	3.99801e-68	146.703
VHL	5.95656	5.99223	20.5809	1.35351e-69	5.11618e-68	146.688
DIDO1	6.85806	6.44347	20.5507	1.91372e-69	7.21556e-68	146.557
SRP9	8.25664	7.90019	20.5149	2.88258e-69	1.07737e-67	146.427
NAT10	6.69908	6.05979	20.5374	2.22832e-69	8.38067e-68	146.311
UGGT1	6.28935	6.73396	20.5292	2.44745e-69	9.18732e-68	146.229
NPM1	9.49875	8.88177	20.4792	4.34149e-69	1.6106e-67	146.157
TAF8	4.86854	4.74544	20.5718	1.50224e-69	5.67122e-68	146.152
EXT2	6.4206	6.35566	20.5212	2.68082e-69	1.00321e-67	146.105
GNPAT	6.09594	6.06521	20.5084	3.10718e-69	1.15794e-67	145.95
ANKRD13A	5.71938	5.59027	20.5252	2.56246e-69	9.60122e-68	145.948
ZDHHC7	5.7304	5.73049	20.5143	2.90201e-69	1.08328e-67	145.913
DCTD	6.05005	5.98325	20.5083	3.10972e-69	1.15794e-67	145.871
CHD8	6.22044	6.48607	20.4992	3.45148e-69	1.28201e-67	145.86
GLOD4	5.82996	5.59614	20.506	3.19363e-69	1.1877e-67	145.828
EMC3	7.35285	6.2753	20.4759	4.50916e-69	1.67073e-67	145.77
BTF3	8.75912	8.54259	20.4454	6.38996e-69	2.34729e-67	145.716
SELENON	6.50891	7.07731	20.4658	5.05845e-69	1.87194e-67	145.599
KPNA4	6.52182	6.46338	20.4633	5.20647e-69	1.92434e-67	145.505
NDUFS1	6.53078	6.5839	20.4561	5.65176e-69	2.08378e-67	145.455
OSTC	6.91399	6.59751	20.4506	6.01956e-69	2.21666e-67	145.453
PARN	5.99537	6.07001	20.4616	5.30657e-69	1.95892e-67	145.388
SQSTM1	8.94584	7.95551	20.4129	9.26977e-69	3.38031e-67	145.324
CREG1	7.67349	7.17868	20.4244	8.13052e-69	2.97573e-67	145.274
ATL3	6.63892	6.61021	20.4332	7.34858e-69	2.69283e-67	145.222
USP48	5.48315	5.83313	20.4473	6.25305e-69	2.29982e-67	145.109
THUMPD3	6.08682	5.28451	20.4444	6.46548e-69	2.37213e-67	145.089
ELOVL1	7.04444	6.68654	20.4137	9.19447e-69	3.35693e-67	145.046
SBDS	6.2816	6.10026	20.4187	8.68234e-69	3.17382e-67	144.969
ATF6	6.75409	6.60999	20.4087	9.72847e-69	3.54327e-67	144.925
RPL11	9.26371	9.58952	20.3545	1.81105e-68	6.54839e-67	144.773
BAP1	5.74249	6.11726	20.4003	1.07088e-68	3.89558e-67	144.662
LSG1	5.8973	5.77654	20.3768	1.40272e-68	5.09037e-67	144.388
GLB1	6.8091	6.41317	20.3596	1.70712e-68	6.18005e-67	144.368
CRCP	5.69117	5.50382	20.3747	1.43583e-68	5.20425e-67	144.328
ARL6IP1	8.57449	7.85828	20.3146	2.85843e-68	1.02123e-66	144.186
MRPS16	7.09431	6.31418	20.3362	2.23162e-68	8.0207e-67	144.171
MRPL44	4.92977	4.87143	20.3859	1.26349e-68	4.59066e-67	144.171
GAPDH	10.8395	10.5211	20.2879	3.87978e-68	1.37466e-66	144.134
SAE1	6.4593	6.62824	20.335	2.26177e-68	8.11934e-67	144.125
SUDS3	6.49913	6.0219	20.3374	2.20139e-68	7.92157e-67	144.034
RPL30	10.0163	9.39367	20.2845	4.03296e-68	1.42725e-66	144.022
ATRAID	6.79726	6.74414	20.3225	2.61084e-68	9.35501e-67	144.016
SYF2	5.56748	5.66993	20.3441	2.0391e-68	7.35523e-67	143.959
KBTBD2	5.85762	5.64735	20.3402	2.13181e-68	7.68042e-67	143.931
ASNSD1	5.6067	5.54311	20.3461	1.9918e-68	7.19327e-67	143.927
TMEM109	6.5774	6.88287	20.3096	3.02622e-68	1.07733e-66	143.832
MTMR14	6.06761	5.39959	20.3224	2.61222e-68	9.35501e-67	143.763
ABCF3	5.96246	5.80322	20.3191	2.71382e-68	9.70724e-67	143.757
EMC4	6.04446	6.06867	20.31	3.0112e-68	1.07325e-66	143.701
SSB	6.60319	6.32663	20.2923	3.68717e-68	1.30951e-66	143.577
PRPF4	5.6157	5.36379	20.3102	3.00521e-68	1.07239e-66	143.548
GNAI3	6.54167	6.58564	20.281	4.19826e-68	1.48399e-66	143.5
ERP44	6.12838	6.13263	20.2911	3.73975e-68	1.32662e-66	143.472
PPM1G	7.01841	7.00225	20.2708	4.71839e-68	1.66393e-66	143.457
CDV3	8.07002	7.46234	20.2541	5.70861e-68	2.0084e-66	143.422
SAP18	7.07262	6.88731	20.251	5.91574e-68	2.07883e-66	143.27
NFYC	5.33374	5.56208	20.2733	4.58324e-68	1.61817e-66	143.06
TTC31	4.68721	4.64336	20.2931	3.65382e-68	1.29921e-66	143.017
DNAJB6	6.8538	6.74338	20.229	7.60796e-68	2.66724e-66	142.96
DNM2	6.70584	6.99553	20.2301	7.51568e-68	2.63797e-66	142.955
RAB1B	7.55189	7.13077	20.2143	9.00578e-68	3.14259e-66	142.918
FBXW2	6.69166	6.357	20.2279	7.70535e-68	2.69822e-66	142.865
AGPAT3	6.838	6.61298	20.2209	8.35363e-68	2.92182e-66	142.856
EIF3E	9.03251	8.36717	20.1838	1.27559e-67	4.41014e-66	142.758
UBE2B	6.5462	5.71215	20.2195	8.48871e-68	2.96561e-66	142.724
ZNF317	5.0101	5.05103	20.2557	5.60798e-68	1.97531e-66	142.71
EPRS	7.81612	7.7453	20.1905	1.18171e-67	4.09974e-66	142.697
PAK2	6.84514	6.77681	20.2026	1.02988e-67	3.58545e-66	142.643
GUCD1	6.96163	6.73115	20.1957	1.11359e-67	3.87236e-66	142.625
TUG1	7.10436	7.23971	20.1945	1.12877e-67	3.92061e-66	142.613
PYGO2	6.21192	6.39553	20.2077	9.71278e-68	3.38535e-66	142.586
HMGN2	7.43238	7.48838	20.1746	1.41699e-67	4.89336e-66	142.49
RAB2A	7.36939	7.43152	20.1738	1.43141e-67	4.93747e-66	142.477
CDIPT	6.78013	6.48349	20.1857	1.24855e-67	4.32661e-66	142.453
UGP2	6.63127	6.8948	20.1721	1.45963e-67	5.02901e-66	142.292
TMEM14C	6.93122	6.5082	20.1683	1.52294e-67	5.24111e-66	142.245
VPS8	5.83576	5.51865	20.1854	1.25339e-67	4.33837e-66	142.181
DDX41	6.84648	6.17962	20.1495	1.88838e-67	6.4913e-66	142.054
ATP6V1G1	7.96275	7.12105	20.1303	2.35313e-67	8.00626e-66	142.001
DAZAP1	6.24841	6.43946	20.1459	1.96931e-67	6.74629e-66	141.944
CNOT8	6.19027	5.95192	20.1492	1.89535e-67	6.50782e-66	141.897
VPS35	7.21724	7.23583	20.1279	2.41722e-67	8.21497e-66	141.896
PPP1R10	6.37363	6.39613	20.1402	2.10214e-67	7.19312e-66	141.888
TADA3	6.79265	6.62315	20.1325	2.29557e-67	7.8193e-66	141.879
GINM1	6.16136	5.54939	20.1488	1.90495e-67	6.53329e-66	141.855
OSBPL2	6.29216	5.79717	20.1372	2.17555e-67	7.43583e-66	141.767
EIF2A	6.56308	6.59366	20.1241	2.52523e-67	8.57233e-66	141.743
YKT6	6.8865	6.85066	20.1169	2.74316e-67	9.29109e-66	141.711
CDK5RAP2	6.00686	6.04396	20.136	2.20451e-67	7.52623e-66	141.699
KIAA0141	5.91189	5.64037	20.1352	2.2235e-67	7.58241e-66	141.682
SLTM	6.30399	6.40285	20.1173	2.7309e-67	9.26005e-66	141.606
RNF114	6.95009	6.49908	20.1054	3.12612e-67	1.05524e-65	141.583
BCL2L13	6.20012	5.94713	20.1144	2.82253e-67	9.54913e-66	141.53
SPCS3	6.81769	6.73171	20.0998	3.33479e-67	1.12315e-65	141.497
PSMD8	7.62901	7.34903	20.0839	3.99991e-67	1.34113e-65	141.478
DHX15	7.0521	7.15992	20.0913	3.67574e-67	1.23382e-65	141.466
COPB1	8.16909	7.46501	20.0763	4.362e-67	1.45765e-65	141.418
TUBGCP2	6.18071	6.08648	20.1006	3.30569e-67	1.1146e-65	141.397
DERL2	5.74592	5.27519	20.1118	2.90757e-67	9.82576e-66	141.355
SSRP1	6.73202	7.09517	20.0824	4.06717e-67	1.36216e-65	141.326
CLPTM1L	7.1318	6.89761	20.0733	4.51146e-67	1.50591e-65	141.237
GSK3A	6.0643	5.89429	20.0817	4.10236e-67	1.37241e-65	141.131
FTH1	9.427	9.39388	20.0318	7.25025e-67	2.40405e-65	141.118
ATP6V1B2	6.76978	6.67985	20.0651	4.95851e-67	1.6533e-65	141.115
EEF1A1	12.08	12.3361	20.0108	9.22287e-67	3.05139e-65	141.075
RBM19	5.27141	4.82019	20.0922	3.63538e-67	1.22164e-65	140.94
ZC3H15	6.42153	6.18029	20.0562	5.48818e-67	1.82787e-65	140.903
GPN3	5.32907	4.27862	20.0923	3.63419e-67	1.22164e-65	140.902
STX6	5.98979	5.91629	20.0543	5.61135e-67	1.86682e-65	140.797
ENSG00000131795	6.22031	6.4366	20.036	6.90868e-67	2.29587e-65	140.695
AP2A1	6.3838	6.5737	20.0331	7.14429e-67	2.37154e-65	140.679
MTA2	6.18394	6.59511	20.0136	8.92638e-67	2.95656e-65	140.432
RPS8	9.69011	9.88739	19.9599	1.64865e-66	5.41868e-65	140.345
MRPS18B	6.23429	6.13415	20.0032	1.00515e-66	3.32187e-65	140.32
SDHC	6.72463	6.53405	19.9904	1.16398e-66	3.83831e-65	140.243
MRPS27	5.84513	5.69537	20.0012	1.02894e-66	3.39675e-65	140.189
PHAX	5.58461	5.21331	19.9879	1.19805e-66	3.94633e-65	139.933
UBE2E1	6.45984	6.22723	19.9666	1.52776e-66	5.02685e-65	139.917
GABARAPL2	6.32508	5.97444	19.9556	1.73264e-66	5.68228e-65	139.78
BRD8	6.6175	5.78029	19.9525	1.79319e-66	5.87443e-65	139.749
PPP4R1	6.01931	6.14362	19.9558	1.7271e-66	5.67031e-65	139.727
ATF4	7.91991	8.18535	19.9182	2.65336e-66	8.64505e-65	139.685
CAPN1	7.14693	7.58636	19.9217	2.55151e-66	8.33132e-65	139.581
NPLOC4	7.17057	6.88362	19.922	2.5409e-66	8.30572e-65	139.572
ENSA	7.76248	7.9404	19.9074	3.00309e-66	9.7739e-65	139.538
PSMG2	6.21624	5.77246	19.9211	2.56708e-66	8.37304e-65	139.363
PMPCB	5.47756	5.7253	19.9273	2.39168e-66	7.8265e-65	139.291
SUMO3	7.02007	6.97655	19.8983	3.33125e-66	1.08302e-64	139.289
C5orf15	6.89876	6.03539	19.8967	3.39372e-66	1.10213e-64	139.187
HDAC7	6.02565	6.119	19.8964	3.40558e-66	1.10479e-64	139.077
GLUD1	7.51257	7.25605	19.8731	4.43865e-66	1.43681e-64	139.072
RALY	7.35373	7.41072	19.8642	4.91721e-66	1.58829e-64	138.984
ZMPSTE24	7.17878	6.45473	19.8696	4.62387e-66	1.49515e-64	138.927
ATP5MC2	8.40118	7.90707	19.8461	6.04411e-66	1.93975e-64	138.9
GBA	6.97079	6.36869	19.8611	5.09209e-66	1.64301e-64	138.791
NEPRO	5.07574	5.30491	19.8952	3.45271e-66	1.11886e-64	138.757
RCC2	6.92745	7.33373	19.8486	5.87698e-66	1.88813e-64	138.74
INTS3	6.79159	6.59396	19.8542	5.51109e-66	1.77629e-64	138.714
PSMA3	6.87126	6.35895	19.8486	5.87678e-66	1.88813e-64	138.683
CHMP5	7.06254	6.22893	19.8429	6.2682e-66	2.00951e-64	138.615
PRPF19	6.76399	7.18638	19.8382	6.61256e-66	2.11538e-64	138.584
NEU1	7.14337	6.46781	19.8339	6.94769e-66	2.21786e-64	138.534
ATP5MC3	7.37924	7.10251	19.822	7.95689e-66	2.53193e-64	138.484
TMEM43	6.4376	6.50568	19.8383	6.6064e-66	2.11538e-64	138.461
MRPS10	5.74234	5.49454	19.8516	5.67738e-66	1.82792e-64	138.456
KDM1A	5.95456	6.5795	19.8372	6.69277e-66	2.13876e-64	138.441
DDX54	6.27807	5.91415	19.8266	7.54648e-66	2.40389e-64	138.29
PPP4R3A	5.75693	6.15987	19.8178	8.34402e-66	2.6523e-64	138.155
NDUFA10	6.10327	6.58005	19.8068	9.46192e-66	3.00446e-64	138.128
WDR55	5.35929	4.91865	19.8321	7.09063e-66	2.26108e-64	138.086
CDC23	6.04956	5.16797	19.8059	9.55928e-66	3.03216e-64	137.957
SLC39A9	6.984	6.71193	19.7781	1.31263e-65	4.14606e-64	137.936
NAA50	6.83461	7.10281	19.7719	1.40898e-65	4.42706e-64	137.854
ABCF2	6.21521	5.96289	19.7822	1.25298e-65	3.96602e-64	137.792
ENSG00000138293	8.3031	7.79244	19.7498	1.8119e-65	5.64571e-64	137.788
AGPAT1	5.74437	5.60292	19.7872	1.18281e-65	3.74786e-64	137.756
GNL2	6.2304	6.09986	19.7761	1.34279e-65	4.22795e-64	137.736
SDHB	6.08007	6.01692	19.7743	1.37019e-65	4.30969e-64	137.731
MECP2	6.26533	5.90566	19.7797	1.28897e-65	4.07561e-64	137.73
MCRS1	6.13713	5.72901	19.7766	1.33559e-65	4.20971e-64	137.715
UBE2Z	7.37784	7.03062	19.7501	1.80744e-65	5.64354e-64	137.666
MPHOSPH10	5.61471	5.44406	19.7774	1.32287e-65	4.17401e-64	137.594
NOLC1	6.8101	6.88914	19.7501	1.80649e-65	5.64354e-64	137.584
RNPS1	6.10398	6.50492	19.7576	1.65784e-65	5.19267e-64	137.578
CLSTN1	7.14887	7.78828	19.7382	2.07008e-65	6.42346e-64	137.555
NDRG3	6.20289	5.64444	19.7617	1.58358e-65	4.96525e-64	137.548
SARAF	7.83578	7.94999	19.7251	2.40104e-65	7.41971e-64	137.495
DYM	5.49738	5.3934	19.7705	1.43086e-65	4.49111e-64	137.49
GGA2	6.57244	6.86226	19.7438	1.94101e-65	6.02919e-64	137.484
GPR108	6.18073	5.87945	19.7549	1.70982e-65	5.34987e-64	137.474
TRAFD1	6.58778	5.96294	19.7499	1.81039e-65	5.64571e-64	137.467
RNF14	6.56472	5.84715	19.7375	2.08653e-65	6.4678e-64	137.339
GGCX	5.82663	5.68581	19.7452	1.9106e-65	5.94707e-64	137.271
NFX1	5.54861	5.83505	19.7439	1.93972e-65	6.02919e-64	137.22
DAXX	6.04469	6.30388	19.7262	2.37245e-65	7.33891e-64	137.18
FLII	6.73766	7.02724	19.7157	2.67544e-65	8.24216e-64	137.166
CDC16	6.18598	6.09789	19.7151	2.69215e-65	8.28515e-64	137.068
IFNGR2	6.12276	6.5383	19.713	2.75796e-65	8.47896e-64	137.063
ZFP91	6.07879	6.1864	19.7178	2.61193e-65	8.05478e-64	137.052
CAPZA1	7.20207	7.28662	19.6943	3.41221e-65	1.04689e-63	137.039
MLH1	5.34225	5.42789	19.7271	2.34774e-65	7.27e-64	137.008
GORASP1	5.23456	5.70625	19.7199	2.55043e-65	7.87324e-64	136.898
TAOK2	5.98108	6.24861	19.6986	3.24907e-65	9.97857e-64	136.867
39326	7.33508	7.21869	19.6744	4.28009e-65	1.30647e-63	136.821
PACS1	6.33676	6.50021	19.6817	3.93927e-65	1.20736e-63	136.708
OGDH	6.66486	6.68882	19.6703	4.48655e-65	1.3681e-63	136.646
DERL1	7.61055	6.84917	19.6561	5.27584e-65	1.60552e-63	136.623
CTSA	8.3297	7.06729	19.6451	5.97963e-65	1.81233e-63	136.575
EIF3M	7.47901	6.85912	19.652	5.52581e-65	1.67988e-63	136.565
PRKRA	5.1673	5.5018	19.6776	4.12924e-65	1.26171e-63	136.401
IWS1	5.11042	5.596	19.6806	3.99112e-65	1.222e-63	136.393
EDC3	5.14257	5.20989	19.6795	4.04149e-65	1.23616e-63	136.387
MFAP1	5.72182	5.43874	19.6667	4.67662e-65	1.42461e-63	136.387
DNAJC5	6.847	6.61459	19.6397	6.35794e-65	1.9231e-63	136.366
PSMD6	5.94491	5.86978	19.6511	5.58264e-65	1.69544e-63	136.291
MFN2	6.13359	6.66786	19.6407	6.28601e-65	1.90326e-63	136.271
IARS	7.16875	7.18301	19.6247	7.54317e-65	2.27243e-63	136.236
PHC2	6.23496	6.66793	19.6349	6.71484e-65	2.02901e-63	136.235
LITAF	7.47249	7.55415	19.6128	8.63505e-65	2.59354e-63	136.172
GRIPAP1	5.51921	5.42736	19.6485	5.75368e-65	1.74561e-63	136.143
ELMO2	6.56715	5.76116	19.6234	7.65203e-65	2.30291e-63	136.056
PPP1CA	7.77636	7.33902	19.5915	1.10093e-64	3.29017e-63	135.972
DR1	6.25347	5.8732	19.6161	8.32318e-65	2.50238e-63	135.932
TTC1	6.57847	5.82958	19.6096	8.95673e-65	2.68478e-63	135.915
RALA	6.26115	6.2376	19.6102	8.89607e-65	2.66927e-63	135.909
ERLIN1	5.5918	5.41346	19.6268	7.36243e-65	2.22244e-63	135.875
YWHAG	7.47092	7.54218	19.5788	1.27289e-64	3.7777e-63	135.786
NUCKS1	8.05737	7.85639	19.5728	1.36163e-64	4.0291e-63	135.779
PRMT2	6.30746	6.50049	19.589	1.1327e-64	3.37837e-63	135.721
EMC1	5.68901	6.0112	19.5988	1.01276e-64	3.02969e-63	135.665
NIF3L1	4.95675	4.58839	19.6259	7.43704e-65	2.24271e-63	135.612
PIP4P1	5.14577	4.85694	19.6087	9.04945e-65	2.70986e-63	135.568
ACTR1B	5.772	5.85228	19.5891	1.13188e-64	3.37837e-63	135.562
CCNY	6.01221	6.21493	19.5811	1.23895e-64	3.68429e-63	135.542
PPIB	7.6135	7.39542	19.5558	1.65278e-64	4.8858e-63	135.538
DDX27	6.08466	5.84422	19.5802	1.25196e-64	3.71926e-63	135.537
OSER1	6.30725	5.36482	19.5818	1.22959e-64	3.66008e-63	135.532
VPS26B	5.80245	5.94539	19.5827	1.21634e-64	3.62425e-63	135.517
CNPPD1	5.98187	6.20582	19.5729	1.36142e-64	4.0291e-63	135.455
SNAP47	5.75654	5.36465	19.5783	1.27995e-64	3.7949e-63	135.402
ATIC	6.77	6.7661	19.5492	1.78307e-64	5.26575e-63	135.314
SRCAP	6.70967	7.18761	19.5316	2.17749e-64	6.40533e-63	135.138
CPSF6	6.18668	6.21068	19.5434	1.90283e-64	5.61391e-63	135.132
ATXN2L	6.47144	6.59359	19.5351	2.09256e-64	6.16761e-63	135.106
TSPAN3	7.57284	6.77874	19.52	2.48576e-64	7.29781e-63	135.085
C16orf72	5.72292	5.93727	19.5348	2.09848e-64	6.17897e-63	134.953
TMEM9B	6.37259	5.99338	19.5194	2.50179e-64	7.33769e-63	134.911
AP3M1	6.8547	6.01903	19.5125	2.70742e-64	7.91755e-63	134.874
BRD4	5.69384	6.05272	19.5269	2.29595e-64	6.74717e-63	134.846
YIPF4	5.76432	5.8774	19.5183	2.53422e-64	7.42553e-63	134.762
TMEM167B	5.77806	5.90498	19.5141	2.65592e-64	7.77453e-63	134.733
LSM14B	6.28267	5.73988	19.4988	3.16383e-64	9.24325e-63	134.637
PFN1	9.10755	8.92341	19.4579	5.03657e-64	1.45585e-62	134.636
ENOPH1	6.56421	5.41526	19.4896	3.51385e-64	1.02559e-62	134.52
TMCO1	6.97285	6.99648	19.4718	4.29872e-64	1.24859e-62	134.489
CCT5	7.82128	7.60967	19.4574	5.06801e-64	1.46211e-62	134.471
CAND1	7.47089	7.2284	19.4575	5.06033e-64	1.46131e-62	134.399
PRKAR1A	8.42425	7.68583	19.4476	5.66468e-64	1.63268e-62	134.394
DGCR2	6.8768	6.7637	19.4617	4.8255e-64	1.39618e-62	134.377
SMARCA5	6.6511	6.7034	19.4653	4.63295e-64	1.34177e-62	134.361
ATP6V1D	6.08598	6.05815	19.4735	4.21825e-64	1.22759e-62	134.358
ECD	6.0214	5.27519	19.4777	4.01967e-64	1.17094e-62	134.282
SIN3A	6.14372	6.22553	19.4655	4.62028e-64	1.33939e-62	134.268
FASTKD2	5.45669	5.16089	19.4882	3.56652e-64	1.03995e-62	134.268
ERP29	7.36359	7.16083	19.4406	6.13133e-64	1.76548e-62	134.205
RPS18	10.2876	10.2795	19.4073	8.95436e-64	2.56849e-62	134.167
DDX50	5.33814	5.39072	19.4726	4.26108e-64	1.23885e-62	134.126
R3HDM2	5.31892	4.93025	19.4672	4.53071e-64	1.31469e-62	134.018
ELP1	6.32862	5.7354	19.4257	7.26477e-64	2.08984e-62	133.792
MARK2	6.34116	6.21763	19.4188	7.85787e-64	2.25613e-62	133.755
GID8	6.89647	5.93248	19.3976	9.99887e-64	2.86262e-62	133.609
CCT2	8.21923	7.49227	19.3752	1.28972e-63	3.67136e-62	133.575
RNH1	7.09588	7.11121	19.3834	1.17588e-63	3.36005e-62	133.557
ASB8	5.39404	4.95646	19.4221	7.56797e-64	2.17497e-62	133.508
GLG1	6.70622	7.07616	19.3786	1.24157e-63	3.54102e-62	133.424
WASF2	6.20228	7.17776	19.3766	1.26995e-63	3.61852e-62	133.382
IQGAP1	8.48477	8.43165	19.3539	1.64418e-63	4.65824e-62	133.378
REEP5	8.36178	7.84887	19.3539	1.64347e-63	4.65824e-62	133.365
ERH	6.66895	6.40524	19.373	1.3222e-63	3.76024e-62	133.359
ATG7	5.34451	4.9707	19.407	8.99023e-64	2.57631e-62	133.346
PA2G4	7.19031	6.67938	19.3665	1.42495e-63	4.04861e-62	133.344
PHF23	5.52456	5.3854	19.3841	1.16596e-63	3.3349e-62	133.201
KIAA0930	6.8025	6.70218	19.355	1.62268e-63	4.60604e-62	133.172
PICALM	7.07315	7.20642	19.3504	1.71022e-63	4.84077e-62	133.165
SNX1	6.92795	6.91754	19.3438	1.84315e-63	5.20721e-62	133.064
GCC1	5.19388	5.18348	19.3794	1.22937e-63	3.50955e-62	133.031
TUFM	7.4484	7.5485	19.3213	2.37935e-63	6.67174e-62	132.913
GOLGA2	6.48205	6.69773	19.3347	2.04509e-63	5.76143e-62	132.881
PARK7	7.30647	7.42991	19.3176	2.4815e-63	6.95169e-62	132.867
PIP4K2C	6.84419	6.03355	19.3311	2.12852e-63	5.99083e-62	132.827
EXOC3	5.78448	5.72835	19.3437	1.84586e-63	5.20995e-62	132.777
MCMBP	6.02939	6.16086	19.3307	2.13976e-63	6.01681e-62	132.771
ACADVL	7.53247	7.39161	19.3072	2.79531e-63	7.8089e-62	132.752
PRKCSH	7.74674	7.96105	19.2993	3.05667e-63	8.5073e-62	132.703
AK6	5.95745	5.81015	19.3248	2.28739e-63	6.4199e-62	132.67
CIR1	5.52098	5.19238	19.3401	1.92364e-63	5.42436e-62	132.641
CD59	9.01449	8.59924	19.2821	3.71437e-63	1.03091e-61	132.622
SLC4A1AP	5.05207	4.91659	19.35	1.71892e-63	4.86083e-62	132.615
MEAF6	6.88357	6.17993	19.3096	2.71798e-63	7.59996e-62	132.606
ARL8A	6.18299	5.71628	19.3167	2.50867e-63	7.02124e-62	132.579
LRRC47	5.33075	5.66758	19.3281	2.20322e-63	6.18947e-62	132.576
VASP	6.26352	6.60074	19.306	2.83254e-63	7.90554e-62	132.565
ACTR2	8.38941	8.123	19.2795	3.82728e-63	1.0593e-61	132.532
HM13	7.82624	7.56101	19.2816	3.73567e-63	1.03586e-61	132.511
NCSTN	7.08804	7.21233	19.2925	3.30182e-63	9.17258e-62	132.499
OSBP	6.13422	6.40348	19.3055	2.84767e-63	7.94037e-62	132.441
ARFGAP2	6.35625	6.50757	19.295	3.21005e-63	8.92591e-62	132.42
ATXN7L3B	7.11816	6.89938	19.2789	3.85523e-63	1.06606e-61	132.326
DPF2	5.27795	5.69923	19.3051	2.86008e-63	7.96757e-62	132.257
RNF167	6.79509	6.42594	19.2716	4.1892e-63	1.15734e-61	132.218
ZC3H11A	7.43211	7.41799	19.2582	4.87574e-63	1.34083e-61	132.171
HDAC6	5.59564	5.64689	19.281	3.76234e-63	1.04229e-61	132.059
ATP6V1A	6.4656	6.45725	19.2601	4.77151e-63	1.31337e-61	132.041
SNX5	6.12766	6.53474	19.2602	4.76606e-63	1.31308e-61	132.014
SYVN1	6.02158	6.18099	19.2642	4.55261e-63	1.25542e-61	131.96
MTHFD1	6.01839	6.06951	19.2537	5.13063e-63	1.40963e-61	131.905
COX15	5.30268	5.28337	19.2667	4.42402e-63	1.22109e-61	131.813
FAM20B	6.61744	6.55412	19.2265	6.98956e-63	1.9151e-61	131.679
HINT1	7.96541	7.3066	19.1979	9.6671e-63	2.62236e-61	131.577
DCAF8	5.97596	6.02177	19.2254	7.07623e-63	1.93708e-61	131.534
SGPL1	6.91418	6.39352	19.2117	8.26538e-63	2.25847e-61	131.522
GRHPR	6.66711	6.23037	19.2114	8.29279e-63	2.2639e-61	131.506
ADO	5.49901	5.13721	19.2402	5.97758e-63	1.63932e-61	131.493
ARF6	6.61757	6.39031	19.2076	8.65566e-63	2.35439e-61	131.49
TGFBRAP1	5.08047	5.20265	19.2429	5.80028e-63	1.59216e-61	131.467
TRAPPC3	6.25153	5.96806	19.2129	8.15387e-63	2.23004e-61	131.456
CNDP2	7.32592	7.59203	19.1897	1.0612e-62	2.87089e-61	131.436
RTF1	5.9997	6.14388	19.2086	8.56505e-63	2.33186e-61	131.367
PPP2R5D	5.8182	5.75165	19.2112	8.31747e-63	2.26857e-61	131.344
SHC1	6.57725	6.80758	19.1903	1.054e-62	2.85399e-61	131.299
TBC1D20	5.52358	5.94568	19.2102	8.40789e-63	2.29115e-61	131.296
TERF2IP	5.8588	5.88657	19.1926	1.0269e-62	2.78313e-61	131.17
TMBIM1	6.88447	6.9385	19.1718	1.3006e-62	3.49959e-61	131.14
URGCP	5.38635	5.3592	19.2043	8.98955e-63	2.44078e-61	131.119
BOD1	5.99195	5.57839	19.182	1.15838e-62	3.12815e-61	131.051
CAMLG	6.06466	5.33109	19.1818	1.15995e-62	3.12958e-61	131.032
UTP6	6.12909	5.52522	19.1795	1.19187e-62	3.2128e-61	131.023
HERPUD2	4.94503	4.90429	19.2069	8.72611e-63	2.3714e-61	131.006
SDAD1	5.97295	5.38333	19.1832	1.14186e-62	3.08631e-61	131.005
HLA-E	9.52886	9.1882	19.1305	2.07808e-62	5.5567e-61	130.977
CYB5R3	7.10138	7.35325	19.1492	1.681e-62	4.51102e-61	130.954
VKORC1L1	6.10564	5.97915	19.1653	1.39925e-62	3.76165e-61	130.922
OST4	7.00607	6.78739	19.1475	1.71218e-62	4.59057e-61	130.888
FAM204A	5.42603	4.96985	19.1735	1.27512e-62	3.43411e-61	130.799
TUBB4B	8.04305	7.99047	19.1188	2.37223e-62	6.31507e-61	130.731
PUM2	7.08996	7.0931	19.1256	2.1957e-62	5.85554e-61	130.642
CDK9	5.66131	5.54386	19.1496	1.67254e-62	4.49233e-61	130.627
CSNK2A1	6.43771	6.75862	19.1296	2.09934e-62	5.60354e-61	130.586
ATMIN	5.98874	6.06789	19.1347	1.97944e-62	5.30239e-61	130.548
TRIM8	6.2577	6.33087	19.1299	2.09187e-62	5.58857e-61	130.541
STRAP	6.85918	6.86425	19.1186	2.37721e-62	6.32271e-61	130.524
PSMC4	6.94362	6.55932	19.1132	2.52854e-62	6.70734e-61	130.475
MRPL18	6.32751	5.51471	19.1249	2.21409e-62	5.89931e-61	130.472
NOP58	6.35381	6.20646	19.1147	2.48419e-62	6.59554e-61	130.382
ATP2A2	8.03911	7.78457	19.089	3.32432e-62	8.78717e-61	130.356
GYG1	6.04988	5.75445	19.1183	2.38594e-62	6.34029e-61	130.333
PABPC4	6.68321	6.82142	19.0993	2.95918e-62	7.84273e-61	130.286
GPN2	4.87274	4.88389	19.1322	2.03627e-62	5.44975e-61	130.228
SLC35C2	6.5341	5.86548	19.0961	3.06763e-62	8.12299e-61	130.202
DDR1	9.12886	8.34083	19.0641	4.41254e-62	1.15819e-60	130.16
CKAP5	7.24614	7.11723	19.0798	3.69064e-62	9.72972e-61	130.15
CNOT1	6.78623	7.43158	19.0805	3.66038e-62	9.65845e-61	130.134
PSMB2	7.20483	6.93866	19.0781	3.76354e-62	9.9132e-61	130.129
ZC3HAV1	5.71502	5.91859	19.0936	3.15822e-62	8.35548e-61	130.014
AHSA1	6.6509	6.6631	19.0687	4.18396e-62	1.10013e-60	129.974
FBRS	6.10134	6.39449	19.0775	3.79073e-62	9.97605e-61	129.947
IGFBP7	8.61235	8.53473	19.04	5.79716e-62	1.51632e-60	129.901
FAM129B	7.45888	7.6153	19.0481	5.28978e-62	1.38602e-60	129.866
PSMD14	6.41041	6.11632	19.0679	4.22365e-62	1.10959e-60	129.854
SNX3	7.32639	7.08145	19.0372	5.98349e-62	1.56369e-60	129.712
PEX26	5.84522	5.81681	19.0528	5.0121e-62	1.31442e-60	129.617
VIPAS39	4.69381	4.68907	19.0857	3.45369e-62	9.12109e-61	129.617
WBP1L	6.18666	6.39666	19.0454	5.45081e-62	1.42697e-60	129.615
LMNA	8.11919	8.50021	19.0002	9.09609e-62	2.36886e-60	129.414
RPLP1	10.1138	10.253	18.9717	1.25723e-61	3.25999e-60	129.28
GTF3C1	6.88274	6.94252	18.9883	1.04113e-61	2.70432e-60	129.087
S100PBP	4.74325	4.84441	19.0271	6.71069e-62	1.7522e-60	128.95
ATPAF1	5.51474	5.69214	18.9984	9.28973e-62	2.41718e-60	128.943
ARMC8	5.4298	5.18189	19.0059	8.53191e-62	2.2258e-60	128.919
ENSG00000121848	5.4318	5.87939	18.9958	9.56495e-62	2.48664e-60	128.906
TMEM183A	6.05883	5.76048	18.9772	1.18062e-61	3.06399e-60	128.787
AP2B1	8.95358	8.29613	18.9372	1.85726e-61	4.78688e-60	128.763
NDEL1	4.81232	5.07451	19.001	9.01663e-62	2.35021e-60	128.751
ZNF263	5.55639	5.53342	18.9714	1.26052e-61	3.26569e-60	128.648
ZBTB7A	5.95367	5.65139	18.9653	1.35056e-61	3.49596e-60	128.615
PRDM4	5.8064	5.28021	18.9621	1.40032e-61	3.62162e-60	128.504
JTB	7.58237	7.33792	18.9178	2.31454e-61	5.93992e-60	128.399
XPNPEP1	5.44404	5.69817	18.9486	1.63314e-61	4.22011e-60	128.364
PGK1	8.67962	8.85042	18.8928	3.06918e-61	7.83635e-60	128.282
MRFAP1L1	6.09657	6.16241	18.9286	2.04664e-61	5.27044e-60	128.272
ZC3H4	5.01881	5.27474	18.9444	1.71094e-61	4.41355e-60	128.181
CYB5B	5.67776	5.8007	18.9233	2.17463e-61	5.58565e-60	128.153
GLT8D1	5.49329	5.7184	18.9277	2.06813e-61	5.32122e-60	128.149
WSB2	6.1322	6.09223	18.9151	2.38505e-61	6.11565e-60	128.134
RNF7	6.18371	5.90067	18.9125	2.45706e-61	6.28952e-60	128.108
ARHGDIA	7.11278	6.94772	18.8922	3.09e-61	7.88278e-60	128.071
CUL4B	6.42813	6.39514	18.905	2.67543e-61	6.83682e-60	128.037
DGCR8	4.43422	4.92803	18.9451	1.69809e-61	4.38418e-60	128.021
ATG12	5.70703	5.25256	18.9137	2.42446e-61	6.21139e-60	127.995
PRDX1	8.72726	8.70595	18.8565	4.63036e-61	1.17325e-59	127.87
EIF4ENIF1	4.84136	4.87045	18.9238	2.16205e-61	5.5581e-60	127.868
OLA1	6.7243	6.56555	18.8755	3.73379e-61	9.50088e-60	127.792
RBM6	5.43629	6.08165	18.8896	3.18221e-61	8.11111e-60	127.738
LRCH3	4.8098	5.22684	18.9088	2.56107e-61	6.55017e-60	127.731
RSL24D1	6.39838	6.35026	18.8718	3.8922e-61	9.88718e-60	127.729
GBF1	6.21123	6.588	18.8756	3.72974e-61	9.49863e-60	127.725
POMGNT1	6.68642	6.32832	18.8694	4.00049e-61	1.01537e-59	127.709
DYNLL2	7.39262	7.16187	18.8493	5.02441e-61	1.27202e-59	127.608
ZRANB1	5.46704	5.38816	18.8736	3.81438e-61	9.69772e-60	127.538
AGO1	5.48089	5.57278	18.8675	4.08871e-61	1.03688e-59	127.422
SYNCRIP	7.32027	7.45079	18.831	6.17556e-61	1.56081e-59	127.415
ATP6V1C1	7.57659	6.39376	18.8329	6.04918e-61	1.53016e-59	127.395
WDR26	7.23462	7.02909	18.8295	6.28017e-61	1.58458e-59	127.353
REPIN1	7.26581	7.09096	18.8238	6.70196e-61	1.68816e-59	127.321
AUP1	7.17726	6.72442	18.8209	6.92656e-61	1.74181e-59	127.263
GSN	8.21618	8.63786	18.8047	8.3143e-61	2.08205e-59	127.244
ATP5F1C	7.76741	7.41693	18.8075	8.06004e-61	2.02176e-59	127.199
TRIM28	7.84575	7.95019	18.8025	8.5308e-61	2.13448e-59	127.176
SNU13	6.85866	6.73166	18.8091	7.91795e-61	1.98778e-59	127.106
TTI1	5.76246	5.0106	18.8298	6.26326e-61	1.58164e-59	127.027
SF3B3	7.05202	7.37334	18.7982	8.95547e-61	2.23887e-59	127.009
RBBP6	5.62737	6.07621	18.8212	6.90242e-61	1.7372e-59	126.997
UFSP2	4.99296	4.63913	18.8256	6.56577e-61	1.65525e-59	126.805
MTFR1L	4.94204	5.13632	18.8173	7.21318e-61	1.81236e-59	126.78
RNF216	5.29128	5.60277	18.8055	8.24478e-61	2.06637e-59	126.694
MACO1	5.95052	5.70834	18.7869	1.01688e-60	2.54009e-59	126.667
STK24	6.64305	6.69339	18.7716	1.20893e-60	3.01227e-59	126.636
IARS2	7.82433	7.28801	18.7578	1.41379e-60	3.51395e-59	126.63
CDC27	6.64994	5.87368	18.7752	1.16108e-60	2.89546e-59	126.626
METTL13	5.74484	5.73144	18.7817	1.07921e-60	2.69353e-59	126.549
SLC44A1	7.29395	7.0329	18.7449	1.63471e-60	4.05296e-59	126.442
VPS45	5.51041	5.77249	18.7699	1.23301e-60	3.06973e-59	126.388
RPS13	9.07306	8.73738	18.7178	2.22064e-60	5.48753e-59	126.356
SCYL1	6.46864	6.56223	18.7453	1.62755e-60	4.03856e-59	126.314
TNPO2	6.01716	6.28321	18.7529	1.49363e-60	3.70933e-59	126.308
PPP3R1	5.26898	5.16086	18.7667	1.27739e-60	3.17758e-59	126.266
TOP2B	7.33554	7.45539	18.7267	2.00863e-60	4.96771e-59	126.245
RPL27	9.60345	8.88527	18.6968	2.81651e-60	6.91442e-59	126.151
RTRAF	6.831	6.93962	18.7133	2.33799e-60	5.76327e-59	126.064
C14orf119	6.12029	5.9194	18.7272	1.99724e-60	4.94361e-59	126.057
USP47	6.45397	6.34009	18.717	2.24046e-60	5.53195e-59	125.987
TAF7	6.48726	6.38589	18.7111	2.39543e-60	5.90001e-59	125.94
PI4K2A	5.37157	4.8783	18.7371	1.78561e-60	4.42345e-59	125.914
SDF4	6.93536	7.12626	18.6988	2.75197e-60	6.76705e-59	125.902
CAPZA2	6.80716	6.55497	18.6969	2.81327e-60	6.91212e-59	125.828
SUMF2	7.01388	7.06225	18.6859	3.18356e-60	7.79633e-59	125.764
ARL2BP	5.40618	5.58727	18.7145	2.30508e-60	5.68682e-59	125.753
PDCD2	5.85928	5.73522	18.6994	2.73298e-60	6.72586e-59	125.693
KLHL12	6.408	5.82173	18.6937	2.91465e-60	7.14947e-59	125.687
RPL37A	9.70143	9.61829	18.6484	4.86148e-60	1.17994e-58	125.633
FUNDC2	6.57801	6.03771	18.6816	3.34353e-60	8.18141e-59	125.598
JOSD1	5.72196	6.08916	18.6862	3.17477e-60	7.78118e-59	125.545
TBL2	6.04257	5.63024	18.6804	3.38648e-60	8.27975e-59	125.502
HTATSF1	6.28472	6.3969	18.6722	3.71691e-60	9.05807e-59	125.456
SCAMP3	6.91929	6.60774	18.6603	4.25309e-60	1.03395e-58	125.435
WDTC1	5.71218	5.98387	18.67	3.81018e-60	9.27785e-59	125.324
TAGLN2	9.34793	9.23088	18.6242	6.3889e-60	1.54441e-58	125.322
PDIA4	7.63984	7.72364	18.6369	5.53666e-60	1.34164e-58	125.293
BTBD10	5.33895	4.78059	18.6801	3.39973e-60	8.30538e-59	125.246
SYNGR2	8.99697	7.93625	18.6228	6.49201e-60	1.56807e-58	125.245
BTF3L4	5.81656	5.90251	18.6601	4.26169e-60	1.0352e-58	125.244
SMG6	5.27807	5.30635	18.6726	3.70092e-60	9.02644e-59	125.203
CCDC97	5.25197	5.43358	18.6645	4.05343e-60	9.86214e-59	125.159
COA5	5.02728	4.74622	18.673	3.68176e-60	8.98703e-59	125.122
AHCYL1	6.9299	7.20481	18.6283	6.10324e-60	1.47774e-58	125.115
SLC25A5	7.79153	7.94369	18.6144	7.13977e-60	1.72037e-58	125.067
SOD1	8.22157	7.71012	18.6065	7.80641e-60	1.87498e-58	125.013
CBX5	6.96172	6.89476	18.62	6.70332e-60	1.61651e-58	125.01
PAICS	7.5847	7.24629	18.6063	7.82009e-60	1.87676e-58	124.929
WDR73	5.18577	4.70436	18.6482	4.87223e-60	1.18159e-58	124.888
SLC38A10	7.1408	6.80147	18.6062	7.82919e-60	1.87744e-58	124.858
STX16	6.38541	5.84569	18.6135	7.21235e-60	1.73647e-58	124.808
MAP7D1	6.38748	6.47801	18.6069	7.76836e-60	1.86734e-58	124.78
SLC25A6	8.19765	8.50041	18.582	1.02867e-59	2.46478e-58	124.78
MBD4	5.26889	5.50882	18.6262	6.24486e-60	1.51081e-58	124.742
TRIP4	4.8924	4.85083	18.6227	6.50293e-60	1.56945e-58	124.563
TBCD	7.1911	6.37643	18.5768	1.09076e-59	2.60939e-58	124.541
RAB8A	5.25585	5.03102	18.6085	7.631e-60	1.83579e-58	124.472
PSMA7	8.46808	7.48608	18.5502	1.47236e-59	3.49715e-58	124.4
RPS5	9.61585	9.20918	18.5349	1.75028e-59	4.13433e-58	124.354
KDSR	6.05546	5.72758	18.5789	1.06574e-59	2.55157e-58	124.353
SPCS1	6.56986	6.66253	18.5592	1.33024e-59	3.16962e-58	124.284
SS18	6.50904	6.24177	18.56	1.31881e-59	3.1474e-58	124.23
PSMB4	8.14087	7.85568	18.5328	1.79187e-59	4.2259e-58	124.177
GPR107	6.69173	7.00012	18.5452	1.55858e-59	3.69902e-58	124.159
NSF	6.73712	5.81098	18.5507	1.46367e-59	3.47926e-58	124.153
VMA21	5.80443	5.50944	18.5689	1.19202e-59	2.84935e-58	124.152
PREB	6.19094	6.17151	18.5526	1.43319e-59	3.4095e-58	124.139
RMDN3	5.76914	5.57368	18.5595	1.32552e-59	3.1609e-58	124.112
TPRG1L	5.66042	5.90485	18.5548	1.3989e-59	3.33059e-58	124.076
ZNFX1	7.41779	6.6615	18.5335	1.77764e-59	4.19566e-58	124.052
MRM2	5.40529	5.12539	18.5601	1.31632e-59	3.14397e-58	123.998
COPS2	6.40371	6.18286	18.5366	1.7175e-59	4.0633e-58	123.968
MINK1	6.01517	6.05253	18.5397	1.65691e-59	3.92926e-58	123.937
ASCC2	5.95768	5.97178	18.538	1.6895e-59	4.00338e-58	123.937
MCFD2	6.67086	6.64469	18.5239	1.98126e-59	4.66156e-58	123.873
NDUFS2	6.92843	7.15451	18.5161	2.16289e-59	5.08491e-58	123.872
EIF3H	8.94014	8.42915	18.497	2.68127e-59	6.2643e-58	123.868
PRCP	7.44726	6.97854	18.5132	2.23411e-59	5.24822e-58	123.864
RPL31	9.25165	9.22183	18.4922	2.83194e-59	6.59576e-58	123.863
ELAC2	5.4917	5.77705	18.5377	1.69579e-59	4.0151e-58	123.858
NUP98	6.31699	6.73782	18.5241	1.97697e-59	4.65513e-58	123.847
MTDH	7.95576	7.49175	18.5012	2.5577e-59	5.98493e-58	123.808
TMX2	6.38882	6.49639	18.5095	2.33091e-59	5.47135e-58	123.704
NAGK	6.83304	6.30011	18.5045	2.46439e-59	5.77561e-58	123.685
MRPL3	6.34892	6.63648	18.5051	2.44753e-59	5.74058e-58	123.64
DHDDS	4.75506	5.18144	18.5353	1.74251e-59	4.11922e-58	123.623
NELFCD	7.09803	6.51566	18.4944	2.76153e-59	6.44177e-58	123.613
RALGDS	6.21489	6.34124	18.5022	2.52991e-59	5.92454e-58	123.588
VPS53	5.13805	5.08363	18.5271	1.91008e-59	4.50115e-58	123.573
FAM96A	6.25761	5.38118	18.5006	2.57462e-59	6.01982e-58	123.515
HAX1	6.84859	6.54748	18.4779	3.32707e-59	7.73092e-58	123.401
ZMYM4	6.33928	6.11145	18.4786	3.29972e-59	7.67928e-58	123.289
VBP1	6.42834	5.48853	18.4784	3.30776e-59	7.69201e-58	123.264
NOA1	5.35736	5.16064	18.4945	2.76058e-59	6.44177e-58	123.261
UBN1	5.80493	6.3048	18.4703	3.62356e-59	8.41334e-58	123.189
EIF4A3	7.04598	6.63946	18.4541	4.35061e-59	1.00702e-57	123.175
PTBP3	7.42357	6.92565	18.4496	4.57756e-59	1.05792e-57	123.156
MAN1B1	6.792	6.51166	18.4516	4.47529e-59	1.03508e-57	123.112
RBM10	5.69961	5.90555	18.4584	4.14404e-59	9.61437e-58	123.004
RDH14	4.82914	4.13099	18.4934	2.79251e-59	6.50898e-58	123
YY1AP1	5.8292	5.99553	18.4581	4.15705e-59	9.6371e-58	122.994
MPZL1	6.85311	7.3874	18.429	5.77319e-59	1.32912e-57	122.891
CLK3	4.94291	5.32979	18.4572	4.19968e-59	9.72839e-58	122.84
GIGYF2	6.1951	6.32902	18.4314	5.61647e-59	1.29503e-57	122.79
DNASE2	6.84747	6.31737	18.4251	6.0306e-59	1.38732e-57	122.79
CSRP1	7.68124	7.94967	18.4076	7.34693e-59	1.68496e-57	122.767
CARS	5.56893	5.72939	18.4398	5.11133e-59	1.17946e-57	122.758
POFUT1	6.39823	6.20582	18.4231	6.16658e-59	1.41642e-57	122.727
PLXNB2	7.75944	8.15707	18.4031	7.72737e-59	1.76815e-57	122.721
PSPC1	5.26488	5.19053	18.4433	4.91023e-59	1.13393e-57	122.715
SECISBP2	5.95841	5.75908	18.4291	5.76148e-59	1.32744e-57	122.705
MSH6	6.29948	6.16773	18.4236	6.12929e-59	1.40894e-57	122.696
RAB22A	6.69713	5.89439	18.4189	6.46328e-59	1.48344e-57	122.684
PRPF40A	6.46053	6.76233	18.405	7.5607e-59	1.73134e-57	122.539
CAST	7.3238	7.43018	18.3921	8.74293e-59	1.99748e-57	122.53
SRP54	6.68802	6.19673	18.397	8.27537e-59	1.8921e-57	122.466
EFCAB14	7.06052	7.03917	18.384	9.57866e-59	2.18177e-57	122.388
NADK	5.50778	5.78332	18.4053	7.53236e-59	1.72617e-57	122.375
CANT1	8.37418	7.11579	18.3688	1.13599e-58	2.58356e-57	122.349
USP10	6.00882	6.08904	18.391	8.85694e-59	2.02199e-57	122.32
TUBA1B	8.49904	7.98252	18.3594	1.26283e-58	2.86769e-57	122.295
SELENOS	6.16635	5.83239	18.3879	9.16731e-59	2.09125e-57	122.291
GRK2	7.00021	6.77897	18.3682	1.1441e-58	2.60003e-57	122.228
NKIRAS2	6.00258	5.33284	18.3863	9.33413e-59	2.12768e-57	122.202
EIF2D	6.11385	5.8224	18.3765	1.04172e-58	2.37095e-57	122.156
BCLAF1	6.97197	7.0065	18.3519	1.37438e-58	3.11864e-57	122.041
KTN1	8.13956	7.82853	18.3358	1.64655e-58	3.71932e-57	121.998
APMAP	7.19635	7.46546	18.3401	1.56986e-58	3.55412e-57	121.947
DNAJB11	6.66154	6.20486	18.3423	1.53139e-58	3.46965e-57	121.87
FAM219B	5.38067	5.32063	18.3515	1.38062e-58	3.13043e-57	121.745
RNF213	9.03797	8.11377	18.3084	2.24217e-58	5.04951e-57	121.738
RNMT	6.55202	5.40263	18.3347	1.66852e-58	3.76611e-57	121.722
MRPL42	6.03322	5.45002	18.3385	1.5985e-58	3.61622e-57	121.686
RNF13	6.77663	5.85865	18.324	1.88039e-58	4.24114e-57	121.634
MRPL32	5.5172	5.25575	18.3381	1.60524e-58	3.62874e-57	121.578
STRN4	5.78548	6.22379	18.3215	1.93587e-58	4.36299e-57	121.549
GGPS1	6.39153	6.05035	18.3061	2.30094e-58	5.17797e-57	121.429
SHISA5	7.49579	7.37655	18.2825	2.99874e-58	6.73313e-57	121.339
WBP2	7.54608	6.80313	18.2829	2.98498e-58	6.70726e-57	121.328
USP9X	7.30598	7.25408	18.2763	3.2177e-58	7.21395e-57	121.231
TBC1D10B	5.8299	6.00168	18.2893	2.77915e-58	6.24945e-57	121.177
BCCIP	6.07671	5.78825	18.2818	3.02352e-58	6.78368e-57	121.124
PPM1A	6.39752	6.07289	18.2738	3.30802e-58	7.41091e-57	121.063
PDCD6IP	7.20171	7.25145	18.2519	4.23119e-58	9.43674e-57	120.974
DMAC2	5.20123	5.17625	18.2729	3.34312e-58	7.48395e-57	120.852
RBM5	5.78889	6.41513	18.2525	4.20073e-58	9.3758e-57	120.774
ISCA1	5.30886	5.23974	18.2637	3.70776e-58	8.29405e-57	120.713
FAM49B	7.6294	6.47097	18.226	5.66279e-58	1.25921e-56	120.683
PRPF38A	4.87157	5.54687	18.2587	3.91927e-58	8.76064e-57	120.638
AAGAB	6.50006	6.18508	18.2324	5.27062e-58	1.17462e-56	120.636
HSBP1	7.48854	6.99519	18.2143	6.45607e-58	1.43137e-56	120.588
CHTF8	4.99653	5.11875	18.2538	4.14359e-58	9.25515e-57	120.552
DAG1	6.69799	7.22743	18.2192	6.1129e-58	1.35689e-56	120.535
ASNA1	6.67546	6.32517	18.2191	6.1156e-58	1.35689e-56	120.512
COPS3	5.89042	5.53857	18.2319	5.29607e-58	1.17942e-56	120.504
SCFD1	5.97946	5.84324	18.226	5.65769e-58	1.25902e-56	120.48
TXNDC11	5.67551	6.04484	18.2256	5.68334e-58	1.26285e-56	120.454
TAPBP	7.92021	7.74777	18.1952	7.99822e-58	1.76544e-56	120.404
GOLGB1	7.46349	7.63507	18.1981	7.7418e-58	1.71136e-56	120.403
KIAA1522	7.61798	7.60259	18.1958	7.94601e-58	1.75521e-56	120.394
KCTD20	6.20691	6.44938	18.2083	6.90186e-58	1.52907e-56	120.333
KIF3B	6.67413	6.31643	18.2033	7.30656e-58	1.61634e-56	120.324
GSTK1	7.29183	7.15686	18.184	9.07219e-58	1.99808e-56	120.232
RNF187	7.54052	7.2638	18.1809	9.39238e-58	2.06405e-56	120.226
PPIG	5.88548	6.07119	18.1902	8.45768e-58	1.86411e-56	120.054
PURB	6.37129	6.31972	18.1824	9.23859e-58	2.03323e-56	120.052
PTK2	7.42907	7.0459	18.1649	1.12415e-57	2.45065e-56	120.019
RABGGTB	6.0976	5.74878	18.1797	9.51945e-58	2.09044e-56	119.978
TMEM167A	6.45875	6.63662	18.1714	1.04528e-57	2.28702e-56	119.973
RPL10	10.5567	10.2696	18.1348	1.57633e-57	3.41405e-56	119.961
FAM149B1	5.65069	4.75911	18.1946	8.05496e-58	1.77666e-56	119.956
SERF2	8.98963	8.86615	18.1404	1.48048e-57	3.21343e-56	119.933
CHP1	6.12166	6.45223	18.1717	1.04117e-57	2.2797e-56	119.92
RPP14	4.60827	4.63827	18.2064	7.05709e-58	1.56231e-56	119.905
HEXA	6.33618	5.89653	18.1684	1.08094e-57	2.36161e-56	119.902
CRK	6.00049	6.03828	18.171	1.05021e-57	2.29614e-56	119.868
TMEM203	5.57187	5.2156	18.1735	1.0211e-57	2.23739e-56	119.801
NUP43	5.90957	5.3886	18.1674	1.09279e-57	2.38576e-56	119.797
POLR2C	5.64478	5.94083	18.1656	1.11502e-57	2.43252e-56	119.794
CHCHD2	8.34122	8.09367	18.1333	1.6032e-57	3.46974e-56	119.793
KARS	7.11811	7.12379	18.144	1.42097e-57	3.09096e-56	119.776
CNOT10	5.13925	5.15999	18.1792	9.57267e-58	2.10059e-56	119.768
LUC7L2	5.14124	5.09311	18.1779	9.71173e-58	2.12955e-56	119.763
AP1B1	7.15017	7.13542	18.1382	1.51733e-57	3.29102e-56	119.709
MFSD5	6.28422	5.38962	18.1561	1.24155e-57	2.70265e-56	119.695
DPH3	5.12466	4.6696	18.181	9.38153e-58	2.06318e-56	119.694
SAR1B	6.65484	5.98796	18.1411	1.46769e-57	3.18797e-56	119.641
CD9	8.68721	8.36888	18.1172	1.92028e-57	4.12619e-56	119.632
INPPL1	6.76511	6.6478	18.1357	1.55993e-57	3.38097e-56	119.592
MGAT4B	6.75989	6.46979	18.1257	1.74523e-57	3.76353e-56	119.515
SLC25A39	8.07877	7.05202	18.1144	1.98203e-57	4.25584e-56	119.511
ALDH9A1	6.80738	6.93365	18.1244	1.77136e-57	3.81714e-56	119.498
MED22	5.45343	5.2958	18.1417	1.45852e-57	3.17034e-56	119.43
JUP	8.98806	8.31442	18.094	2.48967e-57	5.31159e-56	119.393
NELFB	5.88503	6.01144	18.1228	1.8034e-57	3.88341e-56	119.366
RMC1	4.85777	4.43346	18.1595	1.19427e-57	2.60161e-56	119.365
SPECC1L	5.68078	5.26742	18.1281	1.69815e-57	3.66993e-56	119.34
RABGAP1	6.27652	6.01553	18.1188	1.88691e-57	4.0574e-56	119.307
NSFL1C	6.16359	6.20857	18.1134	2.00324e-57	4.2983e-56	119.281
TIMMDC1	5.77131	6.01929	18.1189	1.88464e-57	4.05544e-56	119.273
GRB2	7.26558	6.50368	18.1	2.32775e-57	4.98032e-56	119.268
U2AF1	6.54235	6.44274	18.102	2.27646e-57	4.87406e-56	119.235
SENP5	5.0523	5.03717	18.133	1.60749e-57	3.47652e-56	119.208
PNO1	5.31436	4.781	18.1269	1.72244e-57	3.71707e-56	119.173
ZFAND5	6.66088	7.00768	18.0947	2.47256e-57	5.2826e-56	119.163
COPS7B	4.89966	4.97641	18.1274	1.71163e-57	3.69641e-56	119.133
N4BP1	5.54392	5.74443	18.1072	2.14897e-57	4.60438e-56	119.066
DNAJA2	5.85916	6.00849	18.0943	2.48113e-57	5.29714e-56	119.021
38777	6.92603	7.12491	18.0758	3.05502e-57	6.49924e-56	118.992
PSMD10	5.80516	5.57815	18.095	2.46402e-57	5.26811e-56	118.975
PSMD13	6.83967	6.88633	18.0722	3.18141e-57	6.76333e-56	118.954
SLC30A9	6.35805	6.1896	18.0827	2.82876e-57	6.02216e-56	118.954
TM2D3	5.10681	5.00602	18.1072	2.14724e-57	4.60397e-56	118.949
UBA52	9.24437	8.95268	18.0371	4.71244e-57	9.95458e-56	118.804
RPA2	5.15266	5.6167	18.0833	2.80798e-57	5.98217e-56	118.778
ZNF271P	5.35356	4.9092	18.0868	2.69883e-57	5.75373e-56	118.749
DCAF5	5.60966	6.01409	18.0586	3.7065e-57	7.87401e-56	118.59
EMC7	5.92743	5.65828	18.0517	4.00124e-57	8.47613e-56	118.547
GALNT1	7.59042	6.95781	18.0299	5.10808e-57	1.07488e-55	118.537
BLOC1S2	5.68628	5.21937	18.0584	3.71198e-57	7.88008e-56	118.534
SEC13	6.68624	6.77569	18.0354	4.80295e-57	1.01386e-55	118.503
LMAN2	7.66547	7.36922	18.0225	5.5537e-57	1.16496e-55	118.495
FAM192A	5.5876	5.94577	18.0449	4.3185e-57	9.13528e-56	118.448
PLD3	8.06945	7.77502	18.0131	6.17167e-57	1.29187e-55	118.432
STARD3NL	5.34857	4.94277	18.0565	3.79424e-57	8.049e-56	118.421
DROSHA	5.3769	5.74104	18.0475	4.19376e-57	8.87768e-56	118.408
MRPL10	6.00582	5.08905	18.0416	4.48277e-57	9.47609e-56	118.393
MYO9B	6.47018	6.54621	18.0264	5.31559e-57	1.11657e-55	118.364
PSMD4	7.38758	7.27516	18.0092	6.44456e-57	1.34805e-55	118.312
AMZ2	6.99236	6.22882	18.0161	5.96796e-57	1.25098e-55	118.297
ZNF592	5.58953	5.70761	18.0333	4.91741e-57	1.03583e-55	118.274
MKRN2	4.94074	4.85886	18.053	3.9455e-57	8.36395e-56	118.263
CD2BP2	6.48524	6.39218	18.0142	6.09338e-57	1.27637e-55	118.253
PPIL2	5.58921	5.47926	18.0299	5.10996e-57	1.07488e-55	118.247
LARP7	5.352	5.23257	18.0293	5.14354e-57	1.08119e-55	118.151
NUDCD2	5.19803	4.57653	18.0342	4.87016e-57	1.0266e-55	118.103
PANK2	4.59248	4.92018	18.0354	4.80674e-57	1.01395e-55	118.033
ALG2	5.25726	5.24698	18.0225	5.55241e-57	1.16496e-55	118.022
CNP	6.96014	6.62644	17.9879	8.18276e-57	1.70688e-55	118.007
PRCC	6.2778	6.28492	17.9967	7.40991e-57	1.54782e-55	118.003
ENSG00000138041	6.74558	6.77851	17.9847	8.47636e-57	1.76689e-55	117.941
MARCKSL1	8.35536	8.40366	17.9566	1.16206e-56	2.40725e-55	117.842
SUPT5H	6.34722	6.85012	17.9766	9.28502e-57	1.93143e-55	117.834
BCL7B	5.34273	5.48054	17.9936	7.67339e-57	1.60174e-55	117.826
SNX14	6.3691	5.97699	17.9786	9.08306e-57	1.89073e-55	117.812
C2orf68	5.10489	5.01451	18.001	7.06025e-57	1.47581e-55	117.78
ACAD9	5.60894	5.49046	17.9837	8.57609e-57	1.78644e-55	117.726
RAE1	6.69717	5.56316	17.9642	1.06707e-56	2.21506e-55	117.669
DAD1	7.51058	7.16794	17.9478	1.28177e-56	2.65339e-55	117.664
KIFAP3	5.89866	5.58675	17.9713	9.8531e-57	2.04817e-55	117.615
AHCY	7.6039	7.29521	17.9393	1.40931e-56	2.90938e-55	117.564
NR1H2	6.17446	5.93969	17.9576	1.14807e-56	2.37991e-55	117.543
MORF4L1	7.68446	7.64601	17.9339	1.49697e-56	3.08609e-55	117.525
RRM1	6.59278	6.39354	17.9454	1.31684e-56	2.72222e-55	117.507
ERGIC1	8.93421	8.14312	17.9145	1.86084e-56	3.82046e-55	117.406
BET1L	5.14726	5.50331	17.9604	1.11348e-56	2.30979e-55	117.402
MAGT1	6.4972	6.78622	17.9371	1.44421e-56	2.97936e-55	117.399
PDHB	5.75619	5.78882	17.9465	1.3007e-56	2.69071e-55	117.372
RPS9	8.93968	9.19259	17.9045	2.08061e-56	4.26583e-55	117.333
SMARCA4	6.84851	7.09561	17.9189	1.77173e-56	3.64249e-55	117.24
PSMA5	6.90955	6.74445	17.9176	1.79621e-56	3.69029e-55	117.238
PELO	4.83991	4.35016	17.9693	1.00744e-56	2.09272e-55	117.226
UBE2G1	5.39051	5.35158	17.9419	1.36876e-56	2.8276e-55	117.208
CYTH1	5.84899	5.91312	17.9306	1.55311e-56	3.19961e-55	117.195
DHX30	5.85241	6.21075	17.9232	1.68767e-56	3.47444e-55	117.139
ANP32B	6.89449	6.95669	17.9072	2.01872e-56	4.14176e-55	117.131
SNRNP27	5.11585	4.55286	17.9192	1.76429e-56	3.62968e-55	116.863
CNIH1	6.33281	5.95796	17.8842	2.6102e-56	5.34066e-55	116.784
RPL18	9.0851	9.29889	17.8507	3.79864e-56	7.70916e-55	116.751
LAP3	7.41608	6.94247	17.8695	3.07828e-56	6.2727e-55	116.747
PPP1R7	6.08265	6.04591	17.8815	2.69046e-56	5.50112e-55	116.731
FAF1	5.37694	5.67244	17.8891	2.47211e-56	5.06503e-55	116.683
GLTP	6.05238	5.47764	17.8811	2.7043e-56	5.52566e-55	116.663
UBE3B	6.17265	5.69287	17.88	2.73665e-56	5.58794e-55	116.658
RPS24	9.60239	9.51694	17.8397	4.29661e-56	8.67279e-55	116.651
PLCG1	6.06992	6.1048	17.8705	3.04453e-56	6.20815e-55	116.592
BSG	8.4941	8.72462	17.8388	4.33753e-56	8.74362e-55	116.564
SNRNP40	4.99816	5.23138	17.8862	2.55362e-56	5.22847e-55	116.558
SLC3A2	7.77426	7.38617	17.8447	4.06106e-56	8.21946e-55	116.536
FBXO9	5.77929	5.90614	17.8669	3.16958e-56	6.45436e-55	116.503
NBR1	8.00428	7.14281	17.8391	4.32407e-56	8.72235e-55	116.466
PCIF1	5.55929	5.36182	17.8651	3.23479e-56	6.58268e-55	116.44
EIF1AX	6.51403	6.46043	17.8493	3.85597e-56	7.81492e-55	116.422
HPS4	5.12093	5.04499	17.8733	2.94827e-56	6.01596e-55	116.41
NUP133	6.29979	6.26428	17.8495	3.85008e-56	7.80827e-55	116.395
DDX3X	8.05093	8.12544	17.8284	4.87453e-56	9.79317e-55	116.388
TMSB4X	10.1185	10.0669	17.811	5.9176e-56	1.18036e-54	116.365
DNPEP	6.27089	6.22074	17.8466	3.97695e-56	8.05467e-55	116.344
ESD	6.28079	6.2593	17.8422	4.17756e-56	8.44955e-55	116.327
VIM	9.26101	9.23644	17.8054	6.2982e-56	1.25441e-54	116.261
SKIV2L	5.60808	5.57034	17.8519	3.74603e-56	7.60754e-55	116.255
MDH2	7.13039	7.40932	17.8217	5.24969e-56	1.05187e-54	116.254
PARL	5.71318	5.38403	17.8401	4.27773e-56	8.64631e-55	116.16
INO80	4.99665	5.22855	17.8525	3.72215e-56	7.56418e-55	116.142
UIMC1	4.72868	4.39434	17.8626	3.32355e-56	6.75871e-55	116.12
GLE1	5.48397	5.65576	17.8348	4.5346e-56	9.12247e-55	116.072
KCTD2	6.14033	5.60994	17.8235	5.15019e-56	1.03331e-54	116.059
GPN1	5.31437	5.29063	17.8347	4.54276e-56	9.13274e-55	116.035
DKC1	6.77154	6.20696	17.8137	5.74089e-56	1.1494e-54	116.026
CSTF3	5.24543	5.02661	17.836	4.47417e-56	9.00693e-55	116.014
LGMN	8.08167	7.22826	17.7939	7.16798e-56	1.4248e-54	115.994
FUBP1	6.22643	6.43592	17.8118	5.86373e-56	1.17099e-54	115.983
RBSN	5.09205	5.10874	17.8366	4.44856e-56	8.96139e-55	115.958
DNAJA3	5.81687	6.00605	17.811	5.91855e-56	1.18036e-54	115.919
TYK2	5.82415	6.01786	17.8125	5.821e-56	1.16323e-54	115.899
SYS1	5.9431	5.25641	17.8137	5.7441e-56	1.1494e-54	115.894
ZNF330	4.56984	4.62066	17.8398	4.29171e-56	8.66872e-55	115.871
SLC15A4	5.22713	4.69585	17.8269	4.95551e-56	9.9492e-55	115.869
TSR2	5.73114	5.42605	17.8065	6.22729e-56	1.24111e-54	115.821
FBXL5	6.93613	6.71255	17.7859	7.83654e-56	1.5546e-54	115.776
TSPAN17	6.46776	5.81447	17.7868	7.75579e-56	1.5396e-54	115.7
ENSG00000116957	5.54013	5.08833	17.8018	6.55888e-56	1.30546e-54	115.7
PIP5K1C	5.57453	5.79382	17.7981	6.83922e-56	1.36036e-54	115.698
VPS33A	4.98268	4.02837	17.8227	5.19221e-56	1.04105e-54	115.667
RUBCN	4.89352	5.03204	17.8128	5.80352e-56	1.16051e-54	115.667
RPL32	9.7356	9.61348	17.749	1.18279e-55	2.32792e-54	115.657
TP53RK	5.61545	4.96413	17.7885	7.61072e-56	1.51181e-54	115.568
IFT52	5.59291	5.25793	17.7806	8.31556e-56	1.64854e-54	115.499
DNAJC21	5.55307	5.65854	17.7776	8.59205e-56	1.70223e-54	115.475
CALU	7.81251	7.90219	17.7456	1.22887e-55	2.41702e-54	115.467
PSMA4	7.09185	6.92862	17.7526	1.136e-55	2.24023e-54	115.458
LARP4B	5.99131	6.15944	17.7621	1.02181e-55	2.01904e-54	115.381
LYRM2	5.37001	5.13592	17.7695	9.40679e-56	1.86113e-54	115.33
GAK	6.23665	6.47048	17.7519	1.14537e-55	2.25723e-54	115.327
DPP9	5.98081	5.82459	17.7543	1.11494e-55	2.20014e-54	115.283
RAB21	6.20348	5.60256	17.7546	1.11096e-55	2.19375e-54	115.281
COX7C	7.65712	7.33856	17.7261	1.5268e-55	2.99514e-54	115.228
FIP1L1	5.04309	5.00369	17.7695	9.41275e-56	1.86113e-54	115.199
PHF13	4.77807	4.84482	17.7695	9.41009e-56	1.86113e-54	115.168
PGRMC2	6.97906	6.57843	17.7288	1.48224e-55	2.91154e-54	115.161
EIF5A	7.88278	7.62639	17.7167	1.69672e-55	3.32197e-54	115.153
DDX56	6.35701	6.17803	17.7298	1.46531e-55	2.88018e-54	115.091
MKKS	5.2282	5.31244	17.7491	1.18211e-55	2.32792e-54	115.083
PBXIP1	6.93933	6.96778	17.7211	1.61519e-55	3.16441e-54	115.06
NUP50	5.63116	5.97729	17.7276	1.50282e-55	2.95003e-54	114.964
NSUN2	6.05128	6.20707	17.7212	1.6127e-55	3.16159e-54	114.958
VTA1	6.28935	5.67162	17.7082	1.8652e-55	3.64705e-54	114.818
RPL28	9.37482	9.40361	17.6728	2.76835e-55	5.33984e-54	114.801
A2M	9.36215	9.43864	17.6717	2.80166e-55	5.40062e-54	114.775
CLTA	7.10375	6.93336	17.6892	2.30552e-55	4.47591e-54	114.764
MYD88	6.13178	6.15418	17.7035	1.96521e-55	3.8376e-54	114.752
CGGBP1	6.59845	6.43159	17.6929	2.21281e-55	4.30427e-54	114.704
ZER1	5.64068	5.91108	17.7061	1.90982e-55	3.73188e-54	114.704
METTL16	5.16573	5.23851	17.715	1.72956e-55	3.38405e-54	114.702
SPRYD3	6.39767	5.98454	17.6936	2.19469e-55	4.27459e-54	114.681
COLGALT1	7.16192	6.96804	17.6778	2.61923e-55	5.06198e-54	114.64
IMPAD1	6.95818	6.86081	17.6796	2.56539e-55	4.96114e-54	114.635
SRRM1	5.41746	6.10666	17.6996	2.05354e-55	4.00487e-54	114.633
ANAPC13	5.84771	5.83114	17.6926	2.22078e-55	4.31698e-54	114.608
TAX1BP1	7.30019	7.19914	17.6737	2.7421e-55	5.29263e-54	114.594
CAB39	6.40115	6.46002	17.6835	2.4563e-55	4.7563e-54	114.59
DPM1	6.19232	5.26117	17.69	2.28604e-55	4.44097e-54	114.582
COMMD9	6.1582	5.30186	17.687	2.36287e-55	4.58131e-54	114.546
IDS	7.05219	6.47617	17.6775	2.62802e-55	5.07571e-54	114.545
ELK1	5.28422	5.26922	17.7008	2.02668e-55	3.95506e-54	114.529
VARS2	5.95182	5.34747	17.6874	2.35207e-55	4.56331e-54	114.505
NUDT3	4.76754	4.7847	17.6929	2.21236e-55	4.30427e-54	114.308
RBM4B	4.65821	4.3793	17.6938	2.18968e-55	4.26761e-54	114.284
OGG1	5.10507	4.25435	17.6868	2.36904e-55	4.59031e-54	114.272
MLF2	7.60765	7.50074	17.6384	4.06344e-55	7.8128e-54	114.26
POLR1A	5.70363	5.96055	17.66	3.19422e-55	6.1534e-54	114.218
TYW1	4.74876	4.66574	17.6821	2.49663e-55	4.83128e-54	114.197
MAPK3	6.89236	6.47042	17.6393	4.01983e-55	7.73392e-54	114.167
ZFAND6	6.23936	6.08674	17.6451	3.77042e-55	7.25872e-54	114.147
ARPC1A	6.36795	6.94617	17.6348	4.22762e-55	8.10767e-54	114.12
DLD	6.22036	6.32003	17.6378	4.08974e-55	7.85833e-54	114.076
ALDH18A1	6.25514	6.8292	17.6321	4.3583e-55	8.34761e-54	114.026
ALAD	6.35425	5.81258	17.6275	4.58487e-55	8.77036e-54	113.924
SUPT4H1	7.21628	6.13327	17.6131	5.38779e-55	1.02669e-53	113.891
FARSB	5.84945	5.87604	17.6242	4.76059e-55	9.09488e-54	113.876
RPS16	9.24046	9.23956	17.587	7.20385e-55	1.36755e-53	113.851
MOB3A	5.63466	5.71306	17.6263	4.65033e-55	8.88989e-54	113.83
CDS2	5.83151	6.05563	17.621	4.93244e-55	9.4172e-54	113.815
ARL14EP	5.46117	4.7299	17.6368	4.13479e-55	7.9398e-54	113.807
HMG20A	5.14306	5.09484	17.635	4.21825e-55	8.09488e-54	113.787
MAU2	5.92344	5.75923	17.6191	5.04028e-55	9.61695e-54	113.784
CSNK1E	5.87954	6.67962	17.6072	5.75192e-55	1.09469e-53	113.741
CEP63	5.00606	4.78717	17.6307	4.4272e-55	8.47415e-54	113.706
MRS2	5.82022	5.23605	17.6181	5.093e-55	9.71137e-54	113.692
SPINT2	8.89551	8.69684	17.5746	8.26975e-55	1.56395e-53	113.675
SON	7.53942	7.92657	17.5835	7.4937e-55	1.41987e-53	113.653
KPNA1	5.57984	5.62876	17.6122	5.43849e-55	1.0357e-53	113.651
TGIF1	5.79855	5.65843	17.6008	6.17994e-55	1.17466e-53	113.577
CMPK1	6.75248	7.04989	17.5844	7.41516e-55	1.40588e-53	113.576
WDR45B	7.15106	6.72815	17.5751	8.22678e-55	1.5568e-53	113.502
MAPKAPK2	7.35582	7.47247	17.5668	9.02067e-55	1.70488e-53	113.453
TIMM10B	5.17534	5.01722	17.6011	6.15445e-55	1.17056e-53	113.44
PEX11B	5.53729	5.4517	17.5915	6.85425e-55	1.302e-53	113.417
GMEB1	4.05234	4.32763	17.6325	4.3393e-55	8.31653e-54	113.411
CALCOCO2	7.68449	6.6818	17.5629	9.41981e-55	1.77473e-53	113.394
ATG9A	5.4077	5.86399	17.5858	7.30328e-55	1.38554e-53	113.365
SDHA	6.46175	6.7964	17.5654	9.16221e-55	1.72945e-53	113.328
PIGT	7.95136	7.61159	17.5494	1.0952e-54	2.05563e-53	113.317
METAP1	5.72733	5.45245	17.5797	7.81097e-55	1.47905e-53	113.316
UBL4A	6.44798	5.80918	17.5634	9.36471e-55	1.76656e-53	113.238
CRKL	6.15561	6.34037	17.5562	1.01487e-54	1.90966e-53	113.178
TBC1D15	6.0649	5.46371	17.5632	9.38857e-55	1.76995e-53	113.163
VPS25	7.29858	5.91666	17.542	1.18941e-54	2.22689e-53	113.126
PITHD1	5.12982	5.4019	17.566	9.105e-55	1.71974e-53	113.099
DLGAP4	5.96998	6.13781	17.5523	1.05952e-54	1.98992e-53	113.091
TSC2	6.02334	6.27024	17.5474	1.11934e-54	2.09964e-53	113.061
MED8	5.64993	5.41243	17.5553	1.02501e-54	1.92752e-53	113.03
RPL8	10.7165	10.5348	17.4995	1.90789e-54	3.53018e-53	112.967
PSME1	8.30243	7.50309	17.5159	1.5891e-54	2.95675e-53	112.962
PLEKHM2	5.57962	5.96052	17.5424	1.18348e-54	2.21718e-53	112.954
FUT11	5.20194	4.52214	17.5592	9.81792e-55	1.84857e-53	112.92
PHACTR4	5.37127	5.74134	17.5453	1.14538e-54	2.14714e-53	112.917
HNRNPUL2	5.32189	5.79324	17.5407	1.20565e-54	2.25449e-53	112.867
ATF7	4.84608	5.15262	17.5538	1.04291e-54	1.95995e-53	112.849
TMEM259	6.86885	6.6253	17.5178	1.5562e-54	2.89914e-53	112.843
PSMB1	7.64734	7.10134	17.5035	1.82477e-54	3.38474e-53	112.783
MTX2	5.3074	5.01323	17.5403	1.21162e-54	2.26423e-53	112.772
OGFOD1	5.08805	5.32496	17.5378	1.24632e-54	2.32763e-53	112.76
TXNDC9	5.44738	5.10992	17.5333	1.31002e-54	2.44508e-53	112.752
AFTPH	6.68981	6.3051	17.5132	1.63872e-54	3.04718e-53	112.743
AMBRA1	4.86072	5.24909	17.5413	1.19766e-54	2.24093e-53	112.701
CTDNEP1	6.13601	6.03875	17.5117	1.66545e-54	3.09497e-53	112.677
ODF2	5.56377	5.99848	17.5176	1.56034e-54	2.90505e-53	112.667
ENSG00000223380	6.39797	6.43679	17.5079	1.73763e-54	3.22511e-53	112.666
ARIH1	6.06308	6.20437	17.5102	1.69331e-54	3.14479e-53	112.644
ELMOD3	5.14472	4.61858	17.5297	1.36388e-54	2.54402e-53	112.614
FCF1	5.05323	5.25794	17.5218	1.4883e-54	2.77437e-53	112.6
GDE1	6.1977	6.35557	17.5024	1.8475e-54	3.42479e-53	112.597
EIF3B	7.56533	7.67277	17.4712	2.61225e-54	4.81267e-53	112.427
NSA2	6.48716	6.1871	17.4838	2.27171e-54	4.19559e-53	112.423
NUP188	5.49797	6.01497	17.4966	1.96967e-54	3.64225e-53	112.415
TMEM106C	7.96902	6.53582	17.4685	2.69414e-54	4.95745e-53	112.383
RBBP5	5.46717	5.14026	17.4965	1.97181e-54	3.64396e-53	112.329
PSMD11	7.51032	6.51538	17.4643	2.82093e-54	5.18614e-53	112.297
MRPS22	4.99557	4.85836	17.5004	1.88958e-54	3.50063e-53	112.279
CC2D1B	4.81125	5.11437	17.4996	1.90641e-54	3.52962e-53	112.274
GNA11	5.69316	6.00464	17.4788	2.40054e-54	4.42807e-53	112.256
NFKBIA	6.73787	6.78786	17.4643	2.82188e-54	5.18614e-53	112.25
CD151	7.69786	8.11681	17.4505	3.28896e-54	6.02608e-53	112.242
CHPF2	6.30174	5.95504	17.4718	2.59663e-54	4.78683e-53	112.215
ANXA2	9.24023	9.53571	17.4373	3.81094e-54	6.96542e-53	112.212
MIEF1	5.24862	5.40273	17.4832	2.28705e-54	4.22132e-53	112.195
RGL2	6.93397	6.7585	17.4557	3.10383e-54	5.70081e-53	112.165
FAM210B	6.80483	6.87671	17.4536	3.17931e-54	5.83588e-53	112.144
DCAF12	6.19016	6.02182	17.4517	3.24449e-54	5.94823e-53	111.998
ACLY	7.87594	7.56484	17.431	4.08543e-54	7.44895e-53	111.994
RBM18	6.28781	5.41949	17.4531	3.19445e-54	5.86008e-53	111.989
RMND5B	6.75528	5.55809	17.4426	3.59136e-54	6.5721e-53	111.959
PARVA	6.36579	6.39269	17.4328	4.0065e-54	7.31394e-53	111.845
ESYT2	7.10138	7.07554	17.4233	4.45005e-54	8.09899e-53	111.825
AP1G1	6.72885	6.65808	17.426	4.32064e-54	7.87302e-53	111.814
GATC	4.87641	4.19503	17.4708	2.6257e-54	4.83449e-53	111.812
PFDN5	8.10128	7.69719	17.4061	5.38906e-54	9.74877e-53	111.762
MAP2K1	5.44668	5.35093	17.4387	3.75276e-54	6.86328e-53	111.732
HECTD3	5.39749	5.78596	17.4362	3.85581e-54	7.04315e-53	111.726
EXOSC9	5.06574	4.55072	17.4498	3.31379e-54	6.06786e-53	111.725
PRDX3	7.64505	7.27265	17.4061	5.38721e-54	9.74877e-53	111.725
TSC22D1	7.07342	7.4246	17.4062	5.38346e-54	9.74877e-53	111.688
RAPGEF1	5.93295	6.11371	17.424	4.41523e-54	8.0405e-53	111.683
ZBTB4	6.24656	6.4202	17.417	4.77382e-54	8.6777e-53	111.653
LMAN2L	5.5512	5.0157	17.4324	4.02284e-54	7.3393e-53	111.653
TOR3A	5.91206	6.00615	17.418	4.72273e-54	8.59004e-53	111.611
ABI1	6.14019	6.16956	17.413	4.99031e-54	9.06573e-53	111.577
EIF3F	6.62065	6.79606	17.3994	5.80558e-54	1.04833e-52	111.545
GOT2	6.7309	6.70017	17.3966	5.98544e-54	1.0795e-52	111.527
ABR	6.12855	6.15882	17.405	5.45152e-54	9.85581e-53	111.511
COMMD7	6.39698	6.16488	17.401	5.6997e-54	1.02983e-52	111.502
AKT1	6.64015	7.24985	17.3866	6.68969e-54	1.20362e-52	111.44
USP15	5.59784	5.55497	17.4073	5.31942e-54	9.64607e-53	111.413
UBE2J1	6.16237	6.50114	17.3908	6.38483e-54	1.15015e-52	111.382
FXR2	5.24123	5.22603	17.4068	5.34901e-54	9.69387e-53	111.359
ZNF664	7.72513	7.31936	17.3747	7.63459e-54	1.37034e-52	111.353
CCDC43	5.52936	4.39165	17.4074	5.30875e-54	9.63254e-53	111.326
PTPN9	5.25506	5.43926	17.3972	5.94991e-54	1.07374e-52	111.241
NUP88	5.411	5.13627	17.3905	6.40622e-54	1.15331e-52	111.194
PITRM1	5.99651	6.13429	17.3792	7.26673e-54	1.30588e-52	111.191
C21orf33	6.80161	6.39713	17.3656	8.44766e-54	1.51356e-52	111.166
SDCCAG8	4.87318	4.83519	17.3964	6.004e-54	1.0822e-52	111.15
UFC1	7.01725	6.99195	17.3573	9.26105e-54	1.65534e-52	111.112
PPP2R5E	5.56482	5.53636	17.3805	7.15665e-54	1.28687e-52	111.109
CLTC	9.6026	9.12834	17.3371	1.15849e-53	2.06087e-52	111.106
ARAP1	6.3439	6.38008	17.3611	8.87619e-54	1.58749e-52	111.056
ZBED5	5.42459	5.25801	17.3774	7.41112e-54	1.33103e-52	111.049
DDX18	6.11064	6.37965	17.3552	9.48232e-54	1.69186e-52	110.964
R3HCC1L	4.1728	4.06995	17.4078	5.28736e-54	9.59955e-53	110.959
EXOC1	5.57706	5.30505	17.3656	8.44662e-54	1.51356e-52	110.93
TPGS2	6.33627	5.83915	17.3513	9.90014e-54	1.76536e-52	110.919
SMYD5	5.43589	5.01853	17.3651	8.49292e-54	1.52076e-52	110.912
BLOC1S6	5.84062	5.57152	17.3569	9.30324e-54	1.6609e-52	110.904
NFATC2IP	4.93701	5.38978	17.3687	8.15862e-54	1.46352e-52	110.898
NAA15	5.93931	5.76627	17.35	1.0046e-53	1.79031e-52	110.857
UMPS	5.09904	5.04645	17.3624	8.75052e-54	1.56595e-52	110.816
CRTC3	5.27864	5.47537	17.3572	9.26883e-54	1.65574e-52	110.796
UQCC1	6.1731	5.35877	17.3419	1.0996e-53	1.95727e-52	110.791
GART	5.98795	6.37653	17.3317	1.23063e-53	2.18791e-52	110.708
RFC1	5.6709	5.87481	17.3238	1.34304e-53	2.38492e-52	110.535
PI4KA	6.52184	6.58594	17.3094	1.57575e-53	2.79155e-52	110.524
CBX1	6.99746	6.45442	17.301	1.73056e-53	3.06038e-52	110.483
POLR3E	5.36995	5.53365	17.3196	1.40715e-53	2.49581e-52	110.438
ADSL	5.81208	5.70668	17.3082	1.59802e-53	2.82934e-52	110.408
BAZ2A	6.80542	6.80766	17.2966	1.81636e-53	3.21022e-52	110.394
SRRD	4.46261	4.01068	17.3419	1.09886e-53	1.95712e-52	110.375
XRN2	6.55768	6.93305	17.2928	1.89398e-53	3.34543e-52	110.345
TMPO	7.20521	6.42502	17.2875	2.00964e-53	3.54138e-52	110.335
CWF19L1	4.87934	4.50255	17.3239	1.34169e-53	2.38395e-52	110.318
RAP1A	6.12076	6.0381	17.2906	1.94253e-53	3.42918e-52	110.251
FAM220A	4.79951	4.60053	17.3204	1.3955e-53	2.47662e-52	110.24
MAPK1	6.73077	6.8862	17.2787	2.21473e-53	3.89135e-52	110.23
NOP14	5.07842	5.33555	17.3077	1.60684e-53	2.84327e-52	110.23
KDM2B	4.9363	4.82825	17.3148	1.48444e-53	2.63135e-52	110.219
RPL13	9.89334	10.0006	17.2498	3.05099e-53	5.32325e-52	110.191
SF3B4	6.23335	6.39277	17.2819	2.13739e-53	3.76209e-52	110.186
MOGS	5.95542	6.03066	17.2868	2.02477e-53	3.56595e-52	110.182
DAP	6.62136	7.28772	17.2701	2.43632e-53	4.27319e-52	110.155
SLC11A2	6.18818	6.05789	17.2796	2.19349e-53	3.8563e-52	110.137
USF2	6.79	6.73026	17.2675	2.50846e-53	4.392e-52	110.114
AAAS	5.4209	5.33616	17.2887	1.98339e-53	3.49924e-52	110.113
PAF1	5.88043	5.85247	17.2755	2.29434e-53	4.02888e-52	110.071
TARS	6.59189	6.88285	17.2642	2.60206e-53	4.55323e-52	110.057
BANF1	7.37028	6.8043	17.2499	3.04955e-53	5.32325e-52	109.973
TOP3A	5.03945	4.85579	17.288	1.99847e-53	3.52378e-52	109.973
UBFD1	6.34445	6.23616	17.2609	2.69713e-53	4.71407e-52	109.953
PDCD11	5.73973	5.81507	17.2688	2.47275e-53	4.33202e-52	109.945
CHID1	6.30878	6.20192	17.2581	2.78416e-53	4.86336e-52	109.941
RMDN1	6.15977	5.51539	17.2611	2.69119e-53	4.70643e-52	109.933
ACOT13	5.41909	4.58857	17.2814	2.15029e-53	3.78257e-52	109.917
NAPA	7.01884	7.27517	17.2429	3.29337e-53	5.7328e-52	109.898
ASCC1	5.20776	4.77433	17.2719	2.38852e-53	4.1918e-52	109.845
EIF2S2	7.03742	6.67672	17.2403	3.39159e-53	5.90034e-52	109.824
ZNF384	5.05807	5.3591	17.2688	2.47255e-53	4.33202e-52	109.821
ANXA4	6.08546	6.31779	17.2486	3.09334e-53	5.39401e-52	109.813
NEK9	6.0023	6.22309	17.2483	3.10121e-53	5.40458e-52	109.793
GNPTG	6.23736	5.82618	17.2376	3.49352e-53	6.07063e-52	109.686
USP5	6.74851	6.65971	17.2287	3.85568e-53	6.68444e-52	109.683
IVNS1ABP	6.40683	6.71012	17.2294	3.82775e-53	6.63986e-52	109.643
GNL1	6.06245	5.9373	17.2354	3.58069e-53	6.21489e-52	109.634
HAT1	5.84271	5.87292	17.2368	3.52565e-53	6.12291e-52	109.627
NOL6	5.80276	5.71701	17.239	3.44069e-53	5.98229e-52	109.619
POGK	6.47177	6.65879	17.228	3.88708e-53	6.73498e-52	109.616
NIFK	5.24704	5.25152	17.2459	3.18636e-53	5.54975e-52	109.597
TCF25	6.20977	6.37143	17.2188	4.30179e-53	7.43635e-52	109.518
RPL35A	8.96419	9.04306	17.1887	6.00106e-53	1.03321e-51	109.466
UBE3C	6.69396	6.6286	17.2108	4.69844e-53	8.11265e-52	109.465
PHB2	7.20009	7.35629	17.2013	5.22309e-53	9.003e-52	109.455
VPS52	5.92615	5.61948	17.2215	4.17703e-53	7.22484e-52	109.45
TPI1	8.95444	8.84378	17.1867	6.13569e-53	1.05578e-51	109.442
MGRN1	5.7557	6.20773	17.2124	4.61641e-53	7.97562e-52	109.377
NOL8	5.25994	5.40388	17.2224	4.13581e-53	7.15767e-52	109.347
GRINA	8.95895	8.11884	17.1805	6.5771e-53	1.12979e-51	109.345
TMEM9	7.17575	6.8546	17.1932	5.70993e-53	9.83651e-52	109.339
TTC3	7.69554	7.97782	17.1862	6.17088e-53	1.06123e-51	109.337
TMEM131	6.37765	6.11203	17.2046	5.03275e-53	8.6849e-52	109.321
CCDC92	5.01743	4.97486	17.2234	4.08767e-53	7.07845e-52	109.287
UBA2	6.62984	6.50059	17.1835	6.36232e-53	1.09352e-51	109.164
IP6K1	5.16354	5.6904	17.2029	5.13113e-53	8.84957e-52	109.154
PSMC3	7.12891	6.83591	17.1757	6.9339e-53	1.18904e-51	109.148
TNKS1BP1	6.84303	7.60889	17.171	7.29961e-53	1.24961e-51	109.071
CDK16	6.92218	6.79709	17.1677	7.57705e-53	1.29562e-51	109.032
COPS6	6.36631	6.42666	17.1699	7.39209e-53	1.26471e-51	109.012
FKBP8	7.57993	7.61516	17.1555	8.6731e-53	1.48135e-51	108.979
SIRT2	5.72986	5.64482	17.1765	6.86995e-53	1.17874e-51	108.964
LETMD1	5.38546	5.33647	17.1752	6.96942e-53	1.19445e-51	108.858
UXS1	5.1746	5.0744	17.1778	6.77234e-53	1.16266e-51	108.783
HLA-C	10.3604	10.1641	17.1182	1.30938e-52	2.22121e-51	108.754
NPEPPS	7.22617	6.41214	17.1403	1.02631e-52	1.74893e-51	108.726
PSD4	6.403	6.39671	17.1445	9.79685e-53	1.67137e-51	108.704
KEAP1	6.09247	6.03319	17.1491	9.30442e-53	1.58827e-51	108.688
GTF2B	4.87579	4.8106	17.1711	7.29709e-53	1.24961e-51	108.685
MRRF	5.20646	4.72087	17.1669	7.64106e-53	1.30582e-51	108.682
CACYBP	6.90207	6.43622	17.1328	1.11463e-52	1.89727e-51	108.641
AZIN1	8.20509	7.49117	17.1209	1.27161e-52	2.16203e-51	108.633
ADCK2	6.09403	5.36452	17.1392	1.03832e-52	1.7684e-51	108.568
GGA3	5.61585	5.27306	17.1438	9.87061e-53	1.683e-51	108.538
GLUL	9.88884	9.51739	17.0988	1.62256e-52	2.74162e-51	108.527
TMEM165	6.60248	6.50407	17.1204	1.27771e-52	2.17085e-51	108.473
CALCOCO1	6.21231	5.90855	17.127	1.18876e-52	2.0223e-51	108.463
RPS2	9.74297	10.0993	17.0858	1.87388e-52	3.15737e-51	108.393
U2SURP	6.54107	6.49911	17.1138	1.37531e-52	2.3304e-51	108.389
LDB1	5.71776	5.98074	17.1203	1.2798e-52	2.17226e-51	108.353
CTTN	8.21882	7.73843	17.0895	1.79824e-52	3.03162e-51	108.315
CASP2	5.62198	5.69566	17.1204	1.27825e-52	2.17085e-51	108.308
UNG	6.21014	5.5487	17.1118	1.40571e-52	2.37922e-51	108.286
RDH11	5.79695	5.98746	17.1097	1.43937e-52	2.43483e-51	108.275
MTA3	5.81268	5.74521	17.1136	1.37743e-52	2.33268e-51	108.271
CDC5L	5.95899	5.9199	17.1091	1.44778e-52	2.44766e-51	108.249
IAH1	5.43599	5.17723	17.1147	1.36206e-52	2.30926e-51	108.207
TMEM87A	6.77656	6.92411	17.0912	1.76573e-52	2.97849e-51	108.202
SMAP2	6.1807	6.00006	17.0945	1.70217e-52	2.8745e-51	108.103
VRK3	5.25829	5.18576	17.093	1.73016e-52	2.92014e-51	107.938
RAB5A	5.91976	5.86295	17.0811	1.97446e-52	3.32496e-51	107.919
KIAA0319L	7.28556	6.6589	17.064	2.3848e-52	4.01146e-51	107.914
CREBL2	6.54185	6.13743	17.0626	2.42116e-52	4.07035e-51	107.814
SNRNP70	6.64673	7.18839	17.051	2.75264e-52	4.61209e-51	107.777
CFLAR	6.39328	6.57227	17.0559	2.60847e-52	4.37788e-51	107.731
SUGT1	5.41945	5.4002	17.0668	2.31272e-52	3.8924e-51	107.723
HADH	5.81193	5.96231	17.0583	2.53819e-52	4.26231e-51	107.706
PPIA	9.39388	9.21328	17.025	3.66881e-52	6.09604e-51	107.693
FH	6.48464	6.50925	17.0469	2.87977e-52	4.81972e-51	107.679
LEPROT	6.6028	6.52286	17.0483	2.83577e-52	4.74873e-51	107.678
COPS5	6.24462	6.05735	17.0439	2.97685e-52	4.97664e-51	107.616
XPOT	7.03767	6.76174	17.0381	3.17363e-52	5.2997e-51	107.608
RARS2	5.16473	5.25764	17.0587	2.52814e-52	4.24782e-51	107.584
MRPS35	5.93539	6.05625	17.0442	2.9671e-52	4.9631e-51	107.562
HS1BP3	5.41363	5.09999	17.0554	2.62088e-52	4.39624e-51	107.559
ATP2C1	6.69149	6.89393	17.0353	3.27419e-52	5.45546e-51	107.557
NDST1	7.20518	7.15681	17.0259	3.63339e-52	6.04054e-51	107.529
MCM3	6.81075	6.72649	17.03	3.47238e-52	5.78248e-51	107.525
JPT2	7.34132	7.60254	17.0206	3.85227e-52	6.39378e-51	107.518
CD276	6.77843	6.93313	17.0273	3.57664e-52	5.9528e-51	107.505
ATP5PD	7.96343	6.94318	17.0173	3.99144e-52	6.62111e-51	107.486
CCDC115	5.16367	5.27917	17.0516	2.73562e-52	4.58613e-51	107.485
STK25	5.53004	6.12013	17.0378	3.18584e-52	5.31712e-51	107.461
CD74	11.3244	10.8671	16.9961	5.04375e-52	8.33902e-51	107.459
IPO8	5.7003	5.70458	17.0418	3.04783e-52	5.09246e-51	107.432
IPO13	5.56673	5.50323	17.0359	3.25131e-52	5.42036e-51	107.368
GNL3	5.90048	6.41582	17.0151	4.0928e-52	6.78549e-51	107.261
PHF21A	4.78127	5.06284	17.0362	3.24287e-52	5.40929e-51	107.205
PDS5A	6.89145	6.90841	16.9995	4.86101e-52	8.04132e-51	107.19
FEZ2	5.21806	5.25604	17.0242	3.7016e-52	6.14712e-51	107.181
FBXO22	4.95573	4.75387	17.0271	3.58342e-52	5.96076e-51	107.148
CREB3	5.93688	5.80758	17.006	4.52169e-52	7.48827e-51	107.135
SEPHS2	7.59684	7.17493	16.9805	5.99738e-52	9.8993e-51	107.065
SNX11	5.50019	4.78411	17.0109	4.28488e-52	7.10001e-51	107.063
NDUFA5	6.42447	6.06143	16.9906	5.36092e-52	8.85853e-51	107.045
CISD2	5.55501	5.04047	17.0025	4.70044e-52	7.78e-51	107.004
WDR48	5.5488	5.69525	16.9898	5.41107e-52	8.93647e-51	106.869
SLC25A17	5.4932	5.12273	16.98	6.02574e-52	9.94064e-51	106.767
